# Supplementary material for: CircRNome‐wide characterisation reveals the promoting role of circAATF in anti‐PD‐L1 immunotherapy of gallbladder carcinoma
Source: Clin Transl Med. 2024 Oct 20;14(10):e70060. doi: 10.1002/ctm2.70060 (PMC11491271; doi:10.1002/ctm2.70060)
Supplement: Supplementary file 2 — Supporting information [file CTM2-14-e70060-s002.xlsx]

## Sheet: Supplementary Table S2
# Supplementary Table S2. CircRNAs identified in GBC samples.
CircRNA_ID	Chromosome	Start	End	Symbol	Type	Mean	Median	Max	Min	Frequency(#sample detected)
chr14:60796216|60812127:+	chr14	60796216	60812127	MNAT1	Protein-coding genes	0.566243	0	4.24916	0	9
chr14:35099251|35108236:-	chr14	35099251	35108236	PPP2R3C	Protein-coding genes	1.24267	0	9.81031	0	10
chr2:218509978|218510140:-	chr2	218509978	218510140	USP37	Protein-coding genes	0.721067	0	16.3505	0	7
chr7:103103050|103128792:-	chr7	103103050	103128792	NAPEPLD	Protein-coding genes	1.08212	0	9.02304	0	8
chr6:144827610|144835938:+	chr6	144827610	144835938	UTRN	Protein-coding genes	0.789757	0	6.11721	0	11
chr4:84708908|84721572:-	chr4	84708908	84721572	WDFY3	Protein-coding genes	0.712361	0	5.68505	0	8
chr5:172234121|172234358:-	chr5	172234121	172234358	UBTD2	Protein-coding genes	0.614602	0	7.02043	0	7
chr10:68430435|68430660:-	chr10	68430435	68430660	DNA2	Protein-coding genes	1.71926	0	19.1768	0	12
chrX:123696020|123712908:-	chrX	123696020	123712908	THOC2	Protein-coding genes	1.02484	0	18.4171	0	7
chr5:78089392|78165672:-	chr5	78089392	78165672	AP3B1	Protein-coding genes	4.0294	3.2672	20.4635	0	23
chr8:6724869|6747828:+	chr8	6724869	6747828	MIR4659A;AGPAT5	Othes	1.18792	0	9.20856	0	11
chr17:67945408|67964404:+	chr17	67945408	67964404	RP11-855A2.1;BPTF	Othes	0.652434	0	4.4853	0	9
chr7:118185646|118188405:+	chr7	118185646	118188405	LSM8	Protein-coding genes	5.58841	2.19217	31.4131	0	25
chr2:43699646|43706416:+	chr2	43699646	43706416	PLEKHH2	Protein-coding genes	0.754854	0	3.83535	0	12
chr18:2738396|2739520:+	chr18	2738396	2739520	SMCHD1	Protein-coding genes	3.63976	2.46823	18.5287	0	28
chr6:151422540|151433230:-	chr6	151422540	151433230	RMND1	Protein-coding genes	1.05459	0	17.4405	0	5
chr6:85663673|85666147:-	chr6	85663673	85666147	SNHG5	Long non-coding RNA genes	0.840245	0	8.97061	0	8
chr1:243270091|243286397:+	chr1	243270091	243286397	SDCCAG8	Protein-coding genes	0.864258	0	8.42215	0	11
chr12:113267842|113269845:+	chr12	113267842	113269845	TPCN1	Protein-coding genes	2.77061	1.92605	11.2549	0	26
chr13:25307805|25325068:+	chr13	25307805	25325068	NUP58	Protein-coding genes	0.597887	0	10.1066	0	6
chr1:230663140|230675124:+	chr1	230663140	230675124	COG2	Protein-coding genes	3.72747	2.8328	14.6624	0	26
chr17:47402131|47409691:+	chr17	47402131	47409691	EFCAB13	Protein-coding genes	0.976478	0	8.23341	0	9
chr3:142347233|142376594:-	chr3	142347233	142376594	XRN1	Protein-coding genes	1.45648	0	14.6624	0	13
chr5:53603451|53604895:+	chr5	53603451	53604895	NDUFS4	Protein-coding genes	1.5024	0	11.219	0	13
chr4:84879405|84932363:-	chr4	84879405	84932363	RNU6-469P;WDFY3	Othes	1.57321	0	10.6503	0	14
chr4:121157093|121158752:-	chr4	121157093	121158752	TNIP3	Protein-coding genes	0.365249	0	3.63048	0	6
chr1:215575900|215579137:+	chr1	215575900	215579137	KCTD3	Protein-coding genes	5.12682	3.66364	23.533	0	28
chr6:56179577|56182656:-	chr6	56179577	56182656	COL21A1	Protein-coding genes	1.32983	0	17.4405	0	10
chr3:64594257|64596991:-	chr3	64594257	64596991	ADAMTS9	Protein-coding genes	0.670206	0	7.67439	0	8
chr14:63982629|63986617:+	chr14	63982629	63986617	SYNE2	Protein-coding genes	0.76314	0	8.18538	0	8
chr1:222725449|222730177:+	chr1	222725449	222730177	BROX	Protein-coding genes	0.352569	0	5.05329	0	5
chr1:23055068|23057565:+	chr1	23055068	23057565	KDM1A	Protein-coding genes	0.85658	0	6.73138	0	8
chr1:152332582|152341210:+	chr1	152332582	152341210	RP1-14N1.2	Long non-coding RNA genes	1.67832	0	10.9003	0	16
chr10:103348715|103348999:-	chr10	103348715	103348999	PCGF6	Protein-coding genes	0.758649	0	13.139	0	5
chr2:203172728|203175287:+	chr2	203172728	203175287	NBEAL1	Protein-coding genes	0.373727	0	5.60949	0	5
chr7:131387119|131399433:+	chr7	131387119	131399433	MKLN1	Protein-coding genes	11.4978	8.88667	65.4831	0	39
chr6:24714317|24716324:-	chr6	24714317	24716324	C6orf62	Protein-coding genes	0.680428	0	5.14944	0	9
chr15:76728594|76753948:-	chr15	76728594	76753948	SCAPER	Protein-coding genes	1.3551	0	22.8907	0	12
chr10:14825478|14828272:-	chr10	14825478	14828272	CDNF	Protein-coding genes	0.655446	0	8.75934	0	5
chr11:85996825|86001158:-	chr11	85996825	86001158	PICALM	Protein-coding genes	3.45507	2.2621	10.198	0	27
chr3:32541036|32545965:-	chr3	32541036	32545965	DYNC1LI1	Protein-coding genes	5.53418	4.61256	39.4758	0	29
chr10:73719159|73721504:-	chr10	73719159	73721504	RP11-464F9.1;RP11-574K11.28;BMS1P4	Othes	0.375714	0	3.65094	0	6
chr20:7996025|8010315:-	chr20	7996025	8010315	TMX4	Protein-coding genes	2.3612	1.54377	17.5081	0	21
chr2:29131257|29135666:+	chr2	29131257	29135666	CLIP4	Protein-coding genes	1.63205	0	9.20856	0	16
chr3:12312379|12417154:+	chr3	12312379	12417154	AC091492.2;PPARG	Othes	0.823331	0	12.2781	0	5
chr19:13927892|13928188:+	chr19	13927892	13928188	CC2D1A	Protein-coding genes	0.820065	0	11.7096	0	8
chr3:33535232|33551395:-	chr3	33535232	33551395	CLASP2	Protein-coding genes	0.314488	0	2.94139	0	6
chr16:20802795|20803670:-	chr16	20802795	20803670	ERI2	Protein-coding genes	0.942599	0	11.2549	0	11
chrX:101018970|101019403:-	chrX	101018970	101019403	TRMT2B	Protein-coding genes	1.27738	0	17.4405	0	12
chr10:12081471|12101181:+	chr10	12081471	12101181	DHTKD1	Protein-coding genes	1.64026	0	7.67071	0	18
chr12:105741752|105742905:-	chr12	105741752	105742905	NA	Othes	1.33606	0	12.4808	0	11
chr17:39684596|39686019:-	chr17	39684596	39686019	PGAP3	Protein-coding genes	7.33432	3.44267	68.6169	0	29
chr2:45697940|45701524:+	chr2	45697940	45701524	PRKCE	Protein-coding genes	0.58979	0	6.28419	0	8
chr7:6142931|6144196:+	chr7	6142931	6144196	USP42	Protein-coding genes	0.538269	0	4.1167	0	8
chr16:68157868|68183366:+	chr16	68157868	68183366	NFATC3	Protein-coding genes	1.09757	0	7.64849	0	12
chr15:71875790|71888116:-	chr15	71875790	71888116	MYO9A	Protein-coding genes	0.541643	0	6.77743	0	5
chr14:50456515|50486194:-	chr14	50456515	50486194	RF00019;MAP4K5	Othes	0.535412	0	6.56951	0	7
chr21:39278742|39298582:-	chr21	39278742	39298582	BRWD1	Protein-coding genes	0.639187	0	5.14944	0	8
chr3:128637798|128638105:-	chr3	128637798	128638105	RPN1	Protein-coding genes	0.619994	0	5.47459	0	8
chr2:113719153|113735858:-	chr2	113719153	113735858	SLC35F5;MIR4782	Othes	1.7696	0	12.4067	0	15
chr2:100006631|100008932:-	chr2	100006631	100008932	AFF3	Protein-coding genes	0.998366	0	12.0441	0	11
chr5:128138596|128152805:+	chr5	128138596	128152805	SLC12A2	Protein-coding genes	7.8827	4.25164	40.512	0	31
chr1:236806143|236816543:+	chr1	236806143	236816543	MTR	Protein-coding genes	12.3795	9.54004	60.5516	0	39
chr8:42398711|42403461:+	chr8	42398711	42403461	VDAC3	Protein-coding genes	1.88068	0	13.0804	0	16
chr2:159001079|159011440:+	chr2	159001079	159011440	AC010093.1;TANC1	Othes	5.27683	3.92018	30.4528	0	30
chr11:77619605|77629899:-	chr11	77619605	77629899	CLNS1A	Protein-coding genes	9.70114	8.07477	33.6398	0	37
chr12:100591735|100618587:+	chr12	100591735	100618587	GAS2L3	Protein-coding genes	1.0768	0	6.69187	0	13
chr9:83677726|83678599:-	chr9	83677726	83678599	UBQLN1	Protein-coding genes	11.6421	8.67357	51.2316	0	38
chr15:66328969|66329399:+	chr15	66328969	66329399	DIS3L	Protein-coding genes	0.466759	0	5.76339	0	5
chrX:20193486|20195145:-	chrX	20193486	20195145	RPS6KA3	Protein-coding genes	0.497555	0	8.42215	0	5
chr13:101237754|101292366:-	chr13	101237754	101292366	NALCN	Protein-coding genes	0.538096	0	6.24038	0	5
chr7:21477078|21482123:+	chr7	21477078	21482123	SP4	Protein-coding genes	1.34952	0	10.0971	0	14
chr7:90747680|90863269:+	chr7	90747680	90863269	CDK14	Protein-coding genes	6.65996	5.03537	24.0882	0	27
chr6:149512154|149517450:-	chr6	149512154	149517450	PPIL4	Protein-coding genes	5.26181	3.81269	23.9807	0	31
chr2:85861180|85870258:-	chr2	85861180	85870258	ST3GAL5	Protein-coding genes	1.7687	0.775312	8.18538	0	20
chr7:67098540|67117618:+	chr7	67098540	67117618	TYW1	Protein-coding genes	0.584858	0	7.64849	0	6
chr2:10600852|10607311:-	chr2	10600852	10607311	NOL10	Protein-coding genes	3.58852	2.39798	17.7094	0	28
chr15:59030803|59067083:+	chr15	59030803	59067083	RNF111	Protein-coding genes	0.54742	0	6.5402	0	7
chr2:171448680|171453213:+	chr2	171448680	171453213	DCAF17	Protein-coding genes	1.46193	0	15.7066	0	13
chr10:34269656|34284245:-	chr10	34269656	34284245	PARD3	Protein-coding genes	23.0372	13.4488	155.522	0	38
chr2:202969918|202974496:+	chr2	202969918	202974496	CARF	Protein-coding genes	0.559008	0	5.8955	0	7
chr2:222900673|222934687:+	chr2	222900673	222934687	ACSL3	Protein-coding genes	1.68942	0	14.6624	0	11
chr2:32098795|32128479:+	chr2	32098795	32128479	SPAST	Protein-coding genes	0.903003	0	8.18538	0	10
chr12:62314789|62325933:+	chr12	62314789	62325933	USP15	Protein-coding genes	0.245808	0	2.25576	0	5
chr15:74671454|74671774:-	chr15	74671454	74671774	EDC3	Protein-coding genes	0.728013	0	5.76339	0	11
chr12:28225794|28226199:+	chr12	28225794	28226199	CCDC91	Protein-coding genes	2.43447	0	16.0021	0	14
chr8:86442618|86448513:+	chr8	86442618	86448513	WWP1	Protein-coding genes	0.682871	0	9.29375	0	5
chrX:41660438|41671530:-	chrX	41660438	41671530	CASK	Protein-coding genes	6.30832	4.55804	32.1103	0	33
chr3:89407268|89431359:+	chr3	89407268	89431359	EPHA3	Protein-coding genes	0.942195	0	6.76728	0	11
chr1:23810735|23820593:-	chr1	23810735	23820593	HMGCL	Protein-coding genes	0.512443	0	7.41007	0	6
chr4:109513746|109520484:+	chr4	109513746	109520484	SEC24B	Protein-coding genes	1.22714	0	16.3708	0	12
chr2:71426459|71427414:+	chr2	71426459	71427414	ZNF638	Protein-coding genes	6.33942	4.38022	27.2508	0	31
chr2:177231888|177234271:-	chr2	177231888	177234271	NFE2L2	Protein-coding genes	2.25633	0	25.5793	0	14
chr5:112259890|112266330:-	chr5	112259890	112266330	EPB41L4A	Protein-coding genes	0.445487	0	6.63256	0	6
chr1:198232552|198253180:+	chr1	198232552	198253180	NEK7	Protein-coding genes	1.92518	0	13.0804	0	19
chr16:16052723|16056295:+	chr16	16052723	16056295	ABCC1	Protein-coding genes	0.904955	0	5.09899	0	11
chr15:65485098|65512564:-	chr15	65485098	65512564	DPP8	Protein-coding genes	0.356258	0	3.54915	0	6
chr6:85549722|85558060:-	chr6	85549722	85558060	SNX14;RP11-321N4.5	Othes	0.678228	0	9.75799	0	6
chr15:72032493|72046634:-	chr15	72032493	72046634	RP11-390D11.2;MYO9A	Othes	2.13006	0	21.8007	0	16
chr7:140126636|140129653:-	chr7	140126636	140129653	KDM7A	Protein-coding genes	0.775722	0	13.4754	0	7
chr17:8508553|8509949:-	chr17	8508553	8509949	MYH10	Protein-coding genes	1.82155	0	14.5772	0	14
chr2:55206269|55209831:-	chr2	55206269	55209831	CLHC1	Protein-coding genes	0.835689	0	11.3288	0	8
chr8:43064100|43072307:+	chr8	43064100	43072307	RP11-598P20.5;FNTA	Othes	0.895759	0	7.69391	0	9
chr10:32471063|32474023:+	chr10	32471063	32474023	CCDC7	Protein-coding genes	4.83762	3.96644	20.4918	0	28
chr2:32501712|32503236:+	chr2	32501712	32503236	BIRC6	Protein-coding genes	0.41555	0	5.05329	0	5
chr9:70216285|70219921:-	chr9	70216285	70219921	RP11-373A9.3	Long non-coding RNA genes	0.861334	0	9.81031	0	7
chr9:35705749|35706111:-	chr9	35705749	35706111	TLN1	Protein-coding genes	0.696878	0	5.6394	0	9
chr1:42227882|42278672:-	chr1	42227882	42278672	FOXJ3	Protein-coding genes	0.856484	0	10.9003	0	7
chr15:99671322|99706855:+	chr15	99671322	99706855	MEF2A	Protein-coding genes	0.308867	0	4.48759	0	5
chr21:29027872|29037463:+	chr21	29027872	29037463	USP16	Protein-coding genes	1.02794	0	22.8907	0	6
chr4:3314790|3343053:+	chr4	3314790	3343053	RGS12	Protein-coding genes	0.784792	0	14.6624	0	7
chr17:31200421|31214585:+	chr17	31200421	31214585	NF1	Protein-coding genes	1.01486	0	10.2317	0	9
chr3:160413472|160419543:+	chr3	160413472	160419543	SMC4	Protein-coding genes	0.962822	0	8.72027	0	11
chr9:33953284|33996333:-	chr9	33953284	33996333	RP11-176F3.9;UBAP2	Othes	4.72915	2.44003	22.5576	0	30
chr17:43498861|43504825:+	chr17	43498861	43504825	DHX8	Protein-coding genes	0.820455	0	19.6206	0	7
chr11:108169743|108177090:-	chr11	108169743	108177090	NPAT	Protein-coding genes	1.04495	0	25.0708	0	6
chr9:123084642|123090385:+	chr9	123084642	123090385	RABGAP1	Protein-coding genes	0.715376	0	10.9003	0	5
chr3:17009673|17068065:+	chr3	17009673	17068065	PLCL2	Protein-coding genes	0.557887	0	9.20856	0	7
chr15:29761138|29762438:-	chr15	29761138	29762438	TJP1	Protein-coding genes	0.763984	0	9.26436	0	7
chr6:100766564|100848707:-	chr6	100766564	100848707	ASCC3	Protein-coding genes	2.42574	1.92331	15.2605	0	23
chr16:58582792|58583182:-	chr16	58582792	58583182	CNOT1	Protein-coding genes	1.93089	0	9.85426	0	19
chr22:25661575|25674528:+	chr22	25661575	25674528	ADRBK2	Protein-coding genes	1.4737	0	5.64332	0	17
chr2:86740926|86753558:+	chr2	86740926	86753558	RMND5A	Protein-coding genes	1.8469	0	12.2781	0	15
chr10:1084402|1096246:+	chr10	1084402	1096246	WDR37	Protein-coding genes	1.79962	0	11.9904	0	16
chr6:154199667|154214276:-	chr6	154199667	154214276	IPCEF1	Protein-coding genes	0.445308	0	5.44904	0	5
chr7:77571077|77585581:+	chr7	77571077	77585581	PTPN12	Protein-coding genes	2.37505	1.6944	11.7007	0	21
chr1:39447431|39448763:+	chr1	39447431	39448763	MACF1	Protein-coding genes	0.581233	0	6.14766	0	7
chr4:122170614|122175914:+	chr4	122170614	122175914	KIAA1109	Protein-coding genes	0.419705	0	4.90233	0	5
chr4:76996424|77020670:+	chr4	76996424	77020670	2020-09-11	Protein-coding genes	0.48046	0	5.6394	0	7
chr15:67646230|67703408:+	chr15	67646230	67703408	MAP2K5	Protein-coding genes	0.350345	0	2.94139	0	6
chr22:38498084|38498573:-	chr22	38498084	38498573	DDX17	Protein-coding genes	0.64945	0	6.58673	0	6
chr1:58506059|58534331:-	chr1	58506059	58534331	OMA1;DAB1	Othes	3.61867	2.4182	23.5598	0	27
chr5:75425360|75426478:-	chr5	75425360	75426478	COL4A3BP	Protein-coding genes	1.18193	0	10.9003	0	12
chr1:11073933|11074326:-	chr1	11073933	11074326	EXOSC10	Protein-coding genes	1.4278	0	9.0762	0	14
chr20:33619516|33628435:+	chr20	33619516	33628435	CBFA2T2	Protein-coding genes	0.840297	0	7.41007	0	8
chr1:66940027|66959743:+	chr1	66940027	66959743	MIER1	Protein-coding genes	0.524879	0	6.57805	0	5
chr5:131677702|131699002:-	chr5	131677702	131699002	CTC-432M15.3;FNIP1	Othes	1.15803	0	18.0461	0	9
chr12:67678588|67682680:+	chr12	67678588	67682680	NA	Othes	0.425543	0	4.68029	0	5
chr11:32927156|32928123:+	chr11	32927156	32928123	QSER1	Protein-coding genes	0.980993	0	18.0461	0	6
chr7:99386684|99390012:+	chr7	99386684	99390012	ARPC1B;RP5-900K19.2	Othes	0.363531	0	4.61074	0	5
chr7:82335134|82349649:-	chr7	82335134	82349649	CACNA2D1	Protein-coding genes	1.42305	0	13.5549	0	10
chr9:109050282|109073438:-	chr9	109050282	109073438	TMEM245	Protein-coding genes	2.5463	1.64329	16.3505	0	21
chr12:62498918|62501698:+	chr12	62498918	62501698	MON2	Protein-coding genes	0.514338	0	8.42215	0	5
chr2:75665928|75672016:-	chr2	75665928	75672016	GCFC2	Protein-coding genes	0.380937	0	4.07814	0	5
chr1:150327556|150328466:+	chr1	150327556	150328466	PRPF3	Protein-coding genes	0.382444	0	3.65094	0	5
chr18:6237963|6312056:-	chr18	6237963	6312056	L3MBTL4	Protein-coding genes	3.5409	2.07472	24.6692	0	21
chr1:179342113|179343635:+	chr1	179342113	179343635	SOAT1	Protein-coding genes	1.09575	0	14.2524	0	7
chr3:69038563|69042912:-	chr3	69038563	69042912	TMF1	Protein-coding genes	0.804848	0	14.1704	0	7
chr14:75717860|75720703:+	chr14	75717860	75720703	TTLL5	Protein-coding genes	0.519842	0	3.87656	0	7
chr19:35019190|35019533:+	chr19	35019190	35019533	GRAMD1A	Protein-coding genes	0.802753	0	8.42215	0	7
chr12:51049033|51058128:+	chr12	51049033	51058128	LETMD1	Protein-coding genes	0.242172	0	2.23062	0	5
chr9:94292340|94293069:+	chr9	94292340	94293069	ZNF169	Protein-coding genes	0.63952	0	5.60949	0	8
chr9:33973182|34017189:-	chr9	33973182	34017189	UBAP2	Protein-coding genes	0.478952	0	9.4644	0	5
chr11:9738212|9749183:+	chr11	9738212	9749183	SWAP70	Protein-coding genes	0.602277	0	12.6332	0	5
chr10:18585948|18616293:-	chr10	18585948	18616293	NSUN6	Protein-coding genes	1.30256	0	8.23341	0	10
chr4:6996324|7004924:+	chr4	6996324	7004924	RN7SKP292;AC097382.5;TBC1D14	Othes	1.55659	0	11.2549	0	13
chr6:131598286|131608071:-	chr6	131598286	131608071	MED23	Protein-coding genes	0.523571	0	4.39652	0	8
chr15:52045829|52050137:+	chr15	52045829	52050137	MAPK6	Protein-coding genes	2.33573	0	15.3476	0	18
chr10:63380317|63409988:-	chr10	63380317	63409988	JMJD1C	Protein-coding genes	0.447673	0	3.28475	0	7
chr15:44567423|44570658:-	chr15	44567423	44570658	SPG11	Protein-coding genes	0.70812	0	18.0461	0	5
chr18:76927036|76960855:+	chr18	76927036	76960855	ZNF236	Protein-coding genes	0.60893	0	4.7322	0	9
chr14:34826012|34862322:-	chr14	34826012	34862322	RNU7-41P;BAZ1A	Othes	0.645197	0	6.72796	0	8
chr14:50134122|50153173:-	chr14	50134122	50153173	SOS2	Protein-coding genes	0.323295	0	3.36569	0	5
chr11:77332729|77343931:-	chr11	77332729	77343931	PAK1	Protein-coding genes	0.608601	0	5.05329	0	9
chr15:71242648|71256715:+	chr15	71242648	71256715	THSD4	Protein-coding genes	1.41465	0	15.2605	0	13
chr12:120213841|120214217:-	chr12	120213841	120214217	PXN	Protein-coding genes	0.526602	0	9.12734	0	5
chr13:113538759|113539507:+	chr13	113538759	113539507	TMCO3	Protein-coding genes	0.455785	0	5.46034	0	5
chr4:55475962|55482828:-	chr4	55475962	55482828	CLOCK	Protein-coding genes	0.458905	0	9.88009	0	5
chr19:16679983|16682508:+	chr19	16679983	16682508	TMEM38A	Protein-coding genes	0.914003	0	14.3244	0	10
chr6:83132175|83142046:+	chr6	83132175	83142046	DOPEY1	Protein-coding genes	0.87985	0	4.09269	0	13
chr8:67093542|67095732:+	chr8	67093542	67095732	CSPP1	Protein-coding genes	2.26633	0.940553	12.3587	0	20
chr1:245002120|245022296:+	chr1	245002120	245022296	EFCAB2	Protein-coding genes	0.427247	0	6.17933	0	5
chr3:184936245|184957521:+	chr3	184936245	184957521	VPS8	Protein-coding genes	2.00225	0	9.98382	0	18
chr12:89642157|89656107:-	chr12	89642157	89656107	ATP2B1	Protein-coding genes	0.398449	0	6.12798	0	5
chr10:27012881|27014711:-	chr10	27012881	27014711	ANKRD26	Protein-coding genes	0.947222	0	5.11587	0	13
chr6:108319616|108347039:+	chr6	108319616	108347039	LACE1	Protein-coding genes	0.611348	0	7.30187	0	5
chr19:20934023|20935047:+	chr19	20934023	20935047	ZNF85	Protein-coding genes	1.93596	0	11.219	0	13
chr4:25818137|25835323:-	chr4	25818137	25835323	SEL1L3	Protein-coding genes	1.61894	0	10.0971	0	18
chr8:97706625|97713769:+	chr8	97706625	97713769	MTDH	Protein-coding genes	0.808224	0	9.0762	0	6
chr17:80317187|80336378:+	chr17	80317187	80336378	RNF213	Protein-coding genes	0.841416	0	8.79787	0	8
chr2:68567340|68578003:+	chr2	68567340	68578003	APLF	Protein-coding genes	2.00096	0	10.9492	0	17
chr12:44703725|44714741:-	chr12	44703725	44714741	NELL2	Protein-coding genes	1.54826	0	25.3466	0	8
chr5:173944966|173953272:+	chr5	173944966	173953272	CPEB4	Protein-coding genes	2.20926	1.93364	8.17355	0	26
chr3:195708133|195708841:+	chr3	195708133	195708841	RP11-141C7.2;AC069513.3	Othes	3.68326	2.98161	13.4559	0	27
chr11:74132843|74139828:-	chr11	74132843	74139828	C2CD3	Protein-coding genes	0.301581	0	2.34014	0	6
chrX:19929784|19935898:-	chrX	19929784	19935898	CXorf23	Protein-coding genes	0.826786	0	10.9003	0	6
chr3:185614563|185624082:+	chr3	185614563	185624082	SENP2	Protein-coding genes	1.34676	0	21.4297	0	12
chr2:210040419|210044104:-	chr2	210040419	210044104	KANSL1L	Protein-coding genes	0.439754	0	5.14944	0	5
chr1:45654542|45655319:-	chr1	45654542	45655319	GPBP1L1	Protein-coding genes	0.910611	0	10.9003	0	11
chr5:16779544|16780608:-	chr5	16779544	16780608	MYO10	Protein-coding genes	0.754255	0	7.41007	0	9
chr1:112576985|112611003:-	chr1	112576985	112611003	ST7L	Protein-coding genes	0.319533	0	3.29336	0	5
chr15:89113724|89155534:+	chr15	89113724	89155534	RNU7-195P;ABHD2	Othes	5.00238	3.16902	28.8369	0	30
chr2:223998114|223998342:-	chr2	223998114	223998342	SERPINE2	Protein-coding genes	0.788822	0	5.80923	0	10
chr12:2920762|2922402:+	chr12	2920762	2922402	TULP3	Protein-coding genes	0.579968	0	4.46125	0	9
chr22:41125863|41146816:+	chr22	41125863	41146816	EP300	Protein-coding genes	0.533011	0	8.97061	0	5
chr2:188383762|188483492:+	chr2	188383762	188483492	GULP1	Protein-coding genes	2.24655	0	11.9904	0	19
chr22:38638745|38639724:-	chr22	38638745	38639724	FAM227A	Protein-coding genes	0.370446	0	5.14944	0	5
chr6:170317369|170330550:+	chr6	170317369	170330550	FAM120B	Protein-coding genes	3.06444	2.34303	15.6144	0	25
chr22:40868998|40886515:+	chr22	40868998	40886515	XPNPEP3	Protein-coding genes	0.357588	0	4.09269	0	6
chr12:29339850|29341816:-	chr12	29339850	29341816	ERGIC2	Protein-coding genes	0.859581	0	8.18538	0	8
chr8:140846259|140890769:-	chr8	140846259	140890769	PTK2	Protein-coding genes	22.5732	17.6474	76.6958	3.07383	40
chr4:173388512|173391273:+	chr4	173388512	173391273	NA	Othes	0.703424	0	8.75934	0	6
chr18:12999420|13001582:+	chr18	12999420	13001582	CEP192	Protein-coding genes	1.40259	0	23.533	0	8
chr5:131677702|131709272:-	chr5	131677702	131709272	CTC-432M15.3;FNIP1	Othes	11.8023	6.28579	79.5725	0	34
chr7:140355667|140358785:-	chr7	140355667	140358785	SLC37A3	Protein-coding genes	13.631	11.4552	31.6056	1.64559	40
chr2:183178806|183182680:+	chr2	183178806	183182680	NA	Othes	0.485274	0	7.80718	0	6
chr8:43007846|43013400:+	chr8	43007846	43013400	HOOK3	Protein-coding genes	1.57454	0	7.02043	0	16
chr18:76849525|76881512:+	chr18	76849525	76881512	ZNF236	Protein-coding genes	5.22493	3.9798	23.9807	0	34
chr8:98547968|98596169:-	chr8	98547968	98596169	STK3	Protein-coding genes	1.42431	0	5.6394	0	19
chr18:56816030|56880165:+	chr18	56816030	56880165	WDR7	Protein-coding genes	0.709934	0	6.72796	0	10
chr1:32633644|32634110:-	chr1	32633644	32634110	ZBTB8OS	Protein-coding genes	1.09827	0	13.5346	0	8
chr1:28035543|28048426:-	chr1	28035543	28048426	EYA3	Protein-coding genes	2.86753	2.21624	14.5847	0	23
chr3:49286097|49286325:-	chr3	49286097	49286325	USP4	Protein-coding genes	1.12006	0	13.5346	0	13
chr3:155919232|155925366:+	chr3	155919232	155925366	GMPS	Protein-coding genes	1.24181	0	5.55186	0	17
chr2:206127796|206142069:-	chr2	206127796	206142069	NDUFS1	Protein-coding genes	1.01604	0	6.56951	0	11
chr9:76629191|76636557:-	chr9	76629191	76636557	PRUNE2	Protein-coding genes	3.27096	2.36967	13.5346	0	26
chr1:91727658|91758750:-	chr1	91727658	91758750	TGFBR3	Protein-coding genes	0.565935	0	7.80048	0	5
chr8:69755423|69761875:-	chr8	69755423	69761875	SLCO5A1	Protein-coding genes	1.70998	0	10.9003	0	14
chr11:17105168|17112666:-	chr11	17105168	17112666	PIK3C2A	Protein-coding genes	0.372406	0	4.84103	0	6
chr13:71630555|71681910:-	chr13	71630555	71681910	DACH1	Protein-coding genes	0.588242	0	8.18538	0	5
chr9:113284294|113288264:+	chr9	113284294	113288264	PRPF4	Protein-coding genes	0.382314	0	5.76339	0	5
chr2:206127796|206127972:-	chr2	206127796	206127972	NDUFS1	Protein-coding genes	1.05892	0	6.76728	0	10
chr2:69329296|69329798:-	chr2	69329296	69329798	GFPT1	Protein-coding genes	0.954507	0	9.02304	0	13
chr3:142412543|142414291:-	chr3	142412543	142414291	XRN1	Protein-coding genes	0.656263	0	8.16858	0	7
chr13:46650200|46669156:+	chr13	46650200	46669156	LRCH1	Protein-coding genes	0.382928	0	6.79866	0	5
chr1:21721035|21729832:-	chr1	21721035	21729832	USP48	Protein-coding genes	0.709859	0	7.20922	0	8
chr22:49797804|49804360:-	chr22	49797804	49804360	BRD1	Protein-coding genes	0.73276	0	10.0971	0	7
chr16:69235747|69245815:+	chr16	69235747	69245815	RP11-70O5.2;SNTB2	Othes	1.64681	0	13.0804	0	17
chr9:33960825|33973237:-	chr9	33960825	33973237	RP11-176F3.9;UBAP2	Othes	20.6395	17.6219	126.586	3.17249	40
chr2:241342991|241346249:+	chr2	241342991	241346249	2020-09-02	Protein-coding genes	1.74171	0	15.2605	0	17
chr6:128184431|128242602:-	chr6	128184431	128242602	PTPRK	Protein-coding genes	0.366835	0	3.29739	0	6
chr17:623532|627316:-	chr17	623532	627316	VPS53	Protein-coding genes	4.93817	3.29538	34.8811	0	32
chr6:126111218|126174911:+	chr6	126111218	126174911	NA	Othes	0.55439	0	6.5402	0	5
chr3:183205875|183207823:-	chr3	183205875	183207823	MCF2L2	Protein-coding genes	1.14046	0	11.219	0	12
chr8:93786222|93822563:+	chr8	93786222	93822563	TMEM67	Protein-coding genes	0.847626	0	9.0762	0	6
chr1:155395458|155459898:-	chr1	155395458	155459898	RP11-21N7.6;ASH1L	Othes	3.54939	2.90047	22.4265	0	31
chr17:32362913|32368014:+	chr17	32362913	32368014	ZNF207	Protein-coding genes	2.1896	0	13.0804	0	18
chr10:93670769|93687449:-	chr10	93670769	93687449	FRA10AC1	Protein-coding genes	0.617478	0	5.4764	0	6
chr7:5740972|5741815:-	chr7	5740972	5741815	RNF216	Protein-coding genes	0.823752	0	10.7034	0	8
chr1:91343429|91385834:-	chr1	91343429	91385834	HFM1	Protein-coding genes	0.389632	0	3.36398	0	6
chr2:23782868|23823569:-	chr2	23782868	23823569	ATAD2B	Protein-coding genes	0.321642	0	3.28475	0	5
chr2:109585125|109593119:-	chr2	109585125	109593119	2020-09-10	Protein-coding genes	6.02519	3.60026	63.4367	0	30
chr7:156756392|156763795:-	chr7	156756392	156763795	LMBR1	Protein-coding genes	0.977101	0	19.0722	0	7
chr21:33340998|33349543:+	chr21	33340998	33349543	IFNAR1	Protein-coding genes	1.30711	0	6.83059	0	16
chr22:25663629|25667800:+	chr22	25663629	25667800	ADRBK2	Protein-coding genes	1.02977	0	7.16221	0	11
chr7:30872242|30882993:+	chr7	30872242	30882993	RP5-877J2.1;INMT-FAM188B;FAM188B	Othes	0.967826	0	14.6624	0	6
chr9:71716516|71725709:-	chr9	71716516	71725709	TMEM2	Protein-coding genes	0.773519	0	7.02043	0	7
chr6:118523801|118566316:-	chr6	118523801	118566316	CEP85L	Protein-coding genes	0.806014	0	14.1704	0	8
chr16:19616113|19652090:+	chr16	19616113	19652090	C16orf62	Protein-coding genes	2.88242	2.83973	11.2133	0	27
chr12:111479069|111486824:-	chr12	111479069	111486824	ATXN2	Protein-coding genes	1.24233	0	18.5306	0	8
chr3:23900807|23901049:-	chr3	23900807	23901049	NKIRAS1	Protein-coding genes	1.39592	0	14.3177	0	9
chr17:47601607|47613725:+	chr17	47601607	47613725	NPEPPS	Protein-coding genes	0.374869	0	5.11587	0	6
chr12:103999396|104021491:-	chr12	103999396	104021491	GLT8D2	Protein-coding genes	1.68951	0	23.9807	0	10
chr15:42827927|42840433:-	chr15	42827927	42840433	TTBK2	Protein-coding genes	13.7659	9.56601	56.6818	2.46838	40
chr12:116928022|116949706:+	chr12	116928022	116949706	FBXW8	Protein-coding genes	1.51215	0	10.9003	0	16
chr18:24225041|24239382:-	chr18	24225041	24239382	OSBPL1A	Protein-coding genes	0.894673	0	8.17355	0	10
chr12:122584277|122584990:+	chr12	122584277	122584990	KNTC1	Protein-coding genes	0.44964	0	5.09899	0	6
chr3:28413055|28492173:+	chr3	28413055	28492173	AC093142.2;ZCWPW2;RP11-9J18.1	Othes	1.57577	0	23.4192	0	10
chr6:35637013|35646850:-	chr6	35637013	35646850	FKBP5	Protein-coding genes	2.21236	0	8.97061	0	18
chr21:39247700|39250889:-	chr21	39247700	39250889	BRWD1	Protein-coding genes	0.936077	0	5.4764	0	12
chrX:75098941|75114831:-	chrX	75098941	75114831	ABCB7	Protein-coding genes	0.558046	0	8.94916	0	5
chr2:61498672|61533903:-	chr2	61498672	61533903	XPO1	Protein-coding genes	2.13571	0	40.3313	0	15
chr2:215425093|215434824:-	chr2	215425093	215434824	FN1	Protein-coding genes	0.722412	0	8.23341	0	6
chr7:98915722|98917679:+	chr7	98915722	98917679	TRRAP	Protein-coding genes	0.451292	0	6.13904	0	5
chr1:35816881|35826835:+	chr1	35816881	35826835	AGO4	Protein-coding genes	0.295239	0	3.06952	0	5
chr3:195516841|195524896:-	chr3	195516841	195524896	RNU6ATAC24P;PPP1R2	Othes	1.5336	0	15.2605	0	8
chr11:34089394|34092056:+	chr11	34089394	34092056	CAPRIN1	Protein-coding genes	2.82339	1.92797	17.4405	0	23
chr19:17497254|17497464:+	chr19	17497254	17497464	SLC27A1	Protein-coding genes	0.41893	0	4.11955	0	7
chr3:33606590|33612071:-	chr3	33606590	33612071	CLASP2	Protein-coding genes	0.722628	0	7.89516	0	8
chr1:235780864|235801097:-	chr1	235780864	235801097	LYST	Protein-coding genes	0.48696	0	6.73772	0	5
chr12:42374862|42387535:+	chr12	42374862	42387535	PPHLN1	Protein-coding genes	0.581554	0	7.84372	0	6
chr6:144513908|144516948:+	chr6	144513908	144516948	UTRN	Protein-coding genes	2.34489	0	13.9968	0	18
chr6:127855029|127901081:-	chr6	127855029	127901081	THEMIS	Protein-coding genes	1.21184	0	31.5806	0	5
chr8:32595827|32616885:+	chr8	32595827	32616885	NRG1	Protein-coding genes	0.56866	0	7.66443	0	5
chr6:99488199|99510230:-	chr6	99488199	99510230	USP45	Protein-coding genes	0.44938	0	8.72027	0	5
chr15:57262093|57263274:+	chr15	57262093	57263274	TCF12	Protein-coding genes	0.505452	0	8.42215	0	7
chr14:49795790|49814857:-	chr14	49795790	49814857	NEMF	Protein-coding genes	0.380582	0	5.47459	0	6
chr12:19253939|19265850:+	chr12	19253939	19265850	PLEKHA5	Protein-coding genes	0.853143	0	9.0762	0	7
chr8:140789473|140803650:-	chr8	140789473	140803650	PTK2	Protein-coding genes	2.96867	2.37057	10.1509	0	25
chr9:125323797|125326589:+	chr9	125323797	125326589	GAPVD1	Protein-coding genes	1.2437	0	10.9492	0	12
chr5:137692284|137698408:-	chr5	137692284	137698408	KLHL3	Protein-coding genes	0.50474	0	5.88279	0	7
chr3:172285925|172310881:+	chr3	172285925	172310881	FNDC3B	Protein-coding genes	2.25549	0	19.516	0	17
chr8:73673106|73709162:-	chr8	73673106	73709162	STAU2;RP11-463D19.2	Othes	2.79396	0	33.7911	0	15
chr6:57190392|57210445:-	chr6	57190392	57210445	RAB23	Protein-coding genes	0.866391	0	16.3505	0	7
chr8:37862736|37877551:-	chr8	37862736	37877551	RAB11FIP1	Protein-coding genes	1.65796	0	11.9904	0	13
chr7:98964628|98971945:+	chr7	98964628	98971945	TRRAP	Protein-coding genes	0.386677	0	4.73754	0	5
chr9:111440371|111444494:-	chr9	111440371	111444494	KIAA0368	Protein-coding genes	2.48317	1.71221	12.4067	0	22
chr3:16294855|16303592:+	chr3	16294855	16303592	OXNAD1	Protein-coding genes	3.59526	1.85964	23.9807	0	22
chr11:18283794|18286710:-	chr11	18283794	18286710	HPS5	Protein-coding genes	1.29793	0	9.85426	0	14
chr15:49235850|49292537:+	chr15	49235850	49292537	GALK2	Protein-coding genes	16.8627	12.443	80.6625	0	39
chr15:71848844|71888116:-	chr15	71848844	71888116	MYO9A	Protein-coding genes	1.40592	0	37.0612	0	8
chr2:53794344|53796013:+	chr2	53794344	53796013	ERLEC1	Protein-coding genes	1.18785	0	9.88009	0	10
chr4:87084119|87091829:+	chr4	87084119	87091829	AFF1	Protein-coding genes	4.54326	3.94353	20.7106	0	27
chr3:72841044|72844423:-	chr3	72841044	72844423	SHQ1	Protein-coding genes	2.71646	0.940553	31.611	0	20
chr7:6814763|6822364:-	chr7	6814763	6822364	CCZ1B	Protein-coding genes	3.29454	1.8052	14.637	0	21
chr15:71916369|71938927:-	chr15	71916369	71938927	MYO9A	Protein-coding genes	1.48786	0	10.9003	0	13
chr15:30474355|30484686:+	chr15	30474355	30484686	CTD-3092A11.1	Pseudogene	3.48446	3.27956	11.7096	0	25
chr4:88038250|88065879:+	chr4	88038250	88065879	PKD2	Protein-coding genes	0.416552	0	3.54915	0	6
chrX:154769166|154770879:+	chrX	154769166	154770879	DKC1	Protein-coding genes	0.505034	0	10.2317	0	5
chr1:113738109|113738799:-	chr1	113738109	113738799	PHTF1	Protein-coding genes	1.4332	0	7.87883	0	15
chr16:70538322|70539207:+	chr16	70538322	70539207	SF3B3	Protein-coding genes	0.698118	0	9.85426	0	6
chr3:170384532|170390464:+	chr3	170384532	170390464	SKIL	Protein-coding genes	1.16436	0	8.18538	0	12
chr6:532468|534580:-	chr6	532468	534580	EXOC2	Protein-coding genes	0.581756	0	6.69187	0	7
chr22:41125863|41127748:+	chr22	41125863	41127748	EP300	Protein-coding genes	0.56908	0	5.60949	0	8
chr5:143295459|143300763:-	chr5	143295459	143300763	NR3C1	Protein-coding genes	0.736239	0	8.17355	0	8
chr18:21020150|21044186:-	chr18	21020150	21044186	ROCK1	Protein-coding genes	1.01373	0	9.75799	0	10
chr13:20064450|20083032:+	chr13	20064450	20083032	ZMYM2	Protein-coding genes	2.84008	2.16411	16.8977	0	23
chr11:16183885|16186955:-	chr11	16183885	16186955	SOX6	Protein-coding genes	4.04286	2.58243	16.3471	0	23
chr4:123056386|123090705:+	chr4	123056386	123090705	SPATA5	Protein-coding genes	0.703824	0	11.8655	0	6
chr5:142901934|142913293:+	chr5	142901934	142913293	ARHGAP26	Protein-coding genes	0.515893	0	5.44904	0	8
chr19:40733159|40737769:+	chr19	40733159	40737769	ITPKC	Protein-coding genes	0.946182	0	13.6612	0	8
chr1:196465292|196492341:-	chr1	196465292	196492341	KCNT2	Protein-coding genes	0.312376	0	2.84252	0	6
chr5:179705678|179707190:+	chr5	179705678	179707190	CANX	Protein-coding genes	3.0156	2.16462	19.9676	0	23
chr7:80789305|80810701:-	chr7	80789305	80810701	SEMA3C	Protein-coding genes	18.7717	10.8814	153.769	0	36
chr18:12999420|13019206:+	chr18	12999420	13019206	CEP192	Protein-coding genes	27.9425	22.2578	187.241	0	39
chr2:32439507|32476344:+	chr2	32439507	32476344	BIRC6	Protein-coding genes	0.85453	0	16.3505	0	6
chr5:40852173|40854096:+	chr5	40852173	40854096	CARD6	Protein-coding genes	14.0623	11.5261	40.8678	0	39
chr11:27371614|27412860:-	chr11	27371614	27412860	LGR4	Protein-coding genes	0.677387	0	9.12734	0	5
chr11:117152440|117163892:+	chr11	117152440	117163892	PAFAH1B2	Protein-coding genes	7.3579	6.75441	23.4216	0	35
chr11:18291441|18292976:-	chr11	18291441	18292976	HPS5	Protein-coding genes	27.667	23.0187	90.4728	1.9516	40
chr9:110941420|110942168:-	chr9	110941420	110942168	LPAR1	Protein-coding genes	0.487925	0	6.11721	0	5
chr12:116928022|116964854:+	chr12	116928022	116964854	FBXW8	Protein-coding genes	1.62926	0	13.3012	0	14
chr16:68157868|68167015:+	chr16	68157868	68167015	NFATC3	Protein-coding genes	0.650853	0	4.73277	0	9
chr17:67874816|67875744:+	chr17	67874816	67875744	BPTF	Protein-coding genes	0.972204	0	10.8981	0	11
chr11:43403997|43407577:+	chr11	43403997	43407577	TTC17	Protein-coding genes	0.400344	0	6.17933	0	5
chr10:73542802|73543131:-	chr10	73542802	73543131	USP54	Protein-coding genes	1.40982	0	28.6488	0	9
chr11:119273867|119274953:+	chr11	119273867	119274953	CBL	Protein-coding genes	6.70728	5.54479	26.321	0	34
chr2:171448680|171458477:+	chr2	171448680	171458477	DCAF17	Protein-coding genes	0.875765	0	5.6394	0	10
chr2:202282350|202287724:+	chr2	202282350	202287724	NOP58	Protein-coding genes	1.41806	0	12.4067	0	12
chr5:38990948|39003622:-	chr5	38990948	39003622	RICTOR	Protein-coding genes	7.3089	5.07548	64.2113	0	33
chr19:49997503|49998014:-	chr19	49997503	49998014	VRK3	Protein-coding genes	0.89981	0	7.89516	0	10
chr1:171523220|171524965:+	chr1	171523220	171524965	PRRC2C	Protein-coding genes	1.24858	0	8.97518	0	14
chr2:32509737|32575366:+	chr2	32509737	32575366	AL133243.2;MIR558;AL133243.3;AL133243.4;AL133243.1;BIRC6	Othes	0.273212	0	3.34594	0	5
chr10:31839636|31854206:-	chr10	31839636	31854206	ARHGAP12	Protein-coding genes	0.631958	0	11.2549	0	6
chr15:100281228|100331054:-	chr15	100281228	100331054	ADAMTS17	Protein-coding genes	0.514373	0	3.38364	0	8
chr4:42035274|42049479:+	chr4	42035274	42049479	SLC30A9	Protein-coding genes	1.91355	0	17.5644	0	15
chr15:73570149|73573795:-	chr15	73570149	73573795	NPTN	Protein-coding genes	0.300137	0	4.21108	0	5
chr4:15625251|15630791:-	chr4	15625251	15630791	FBXL5	Protein-coding genes	0.441218	0	5.44572	0	6
chr9:132300629|132311856:-	chr9	132300629	132311856	SETX	Protein-coding genes	0.569207	0	7.64849	0	7
chr3:128060101|128060661:+	chr3	128060101	128060661	SEC61A1	Protein-coding genes	4.61716	2.44003	32.535	0	32
chr4:55877916|55890386:+	chr4	55877916	55890386	RNU6-652P;EXOC1	Othes	0.973963	0	9.81031	0	11
chr3:52926030|52928341:-	chr3	52926030	52928341	SFMBT1	Protein-coding genes	4.53533	3.13934	23.6855	0	29
chr8:79917977|79919148:-	chr8	79917977	79919148	MRPS28;RP11-26J3.4	Othes	1.37523	0	13.0804	0	13
chr4:70942822|70970024:+	chr4	70942822	70970024	MOB1B	Protein-coding genes	0.702838	0	9.26436	0	6
chr14:35007282|35011659:+	chr14	35007282	35011659	SRP54	Protein-coding genes	0.626088	0	6.57805	0	9
chr9:19356971|19360489:+	chr9	19356971	19360489	DENND4C	Protein-coding genes	0.604628	0	7.20922	0	8
chr15:65729071|65732818:-	chr15	65729071	65732818	DENND4A	Protein-coding genes	0.563005	0	5.85479	0	7
chr10:126970701|127000307:+	chr10	126970701	127000307	DOCK1	Protein-coding genes	25.1976	17.2628	117.724	0	39
chr1:42278347|42323827:-	chr1	42278347	42323827	FOXJ3	Protein-coding genes	0.590667	0	7.54103	0	6
chr1:197595207|197617759:-	chr1	197595207	197617759	DENND1B	Protein-coding genes	0.578552	0	8.49832	0	5
chr11:87869734|87901438:+	chr11	87869734	87901438	NA	Othes	0.58157	0	7.84372	0	5
chr3:167602126|167627292:-	chr3	167602126	167627292	WDR49	Protein-coding genes	0.703564	0	10.1509	0	6
chr1:185174371|185190642:+	chr1	185174371	185190642	SWT1	Protein-coding genes	0.361615	0	4.37713	0	5
chr1:171574926|171577637:+	chr1	171574926	171577637	PRRC2C	Protein-coding genes	0.375086	0	2.51368	0	7
chr15:76292430|76292700:-	chr15	76292430	76292700	ETFA	Protein-coding genes	0.461874	0	4.61074	0	6
chr20:34031521|34033318:+	chr20	34031521	34033318	RALY	Protein-coding genes	2.30475	0	10.8914	0	19
chr3:126621741|126647296:-	chr3	126621741	126647296	TXNRD3	Protein-coding genes	3.73592	2.35265	18.0461	0	25
chr10:68288482|68289019:-	chr10	68288482	68289019	PBLD	Protein-coding genes	0.678714	0	9.86707	0	8
chr7:77374069|77375101:-	chr7	77374069	77375101	GSAP	Protein-coding genes	0.444851	0	4.4853	0	6
chr3:19950805|19951061:+	chr3	19950805	19951061	RAB5A	Protein-coding genes	7.65604	5.39522	42.8594	0	36
chr19:10173870|10177367:-	chr19	10173870	10177367	DNMT1	Protein-coding genes	1.4461	0	14.1704	0	11
chr10:26560104|26562429:+	chr10	26560104	26562429	APBB1IP	Protein-coding genes	0.394574	0	4.84103	0	6
chr3:113249721|113250833:+	chr3	113249721	113250833	BOC	Protein-coding genes	1.97811	0	13.0804	0	19
chr1:48305786|48403882:-	chr1	48305786	48403882	RP11-252A4.2;SPATA6	Othes	1.02041	0	17.4405	0	8
chr11:18514677|18516164:-	chr11	18514677	18516164	TSG101	Protein-coding genes	1.73797	0	11.219	0	14
chr5:177536357|177539147:-	chr5	177536357	177539147	FAM193B	Protein-coding genes	2.50654	2.19405	8.31958	0	29
chr12:133047954|133048848:+	chr12	133047954	133048848	ZNF84	Protein-coding genes	1.63805	0	14.6624	0	14
chr18:13012972|13019206:+	chr18	13012972	13019206	CEP192	Protein-coding genes	1.24771	0	13.4628	0	8
chr1:198220998|198264235:+	chr1	198220998	198264235	NEK7	Protein-coding genes	0.677885	0	7.85328	0	8
chr17:55031167|55081183:+	chr17	55031167	55081183	STXBP4	Protein-coding genes	2.0119	0.775312	13.8252	0	20
chr18:42043732|42049605:+	chr18	42043732	42049605	PIK3C3	Protein-coding genes	5.08837	3.99738	15.6435	0	29
chr15:75523120|75527261:-	chr15	75523120	75527261	CTD-2323K18.1;PTPN9	Othes	0.981917	0	7.80718	0	10
chr7:43639448|43640649:-	chr7	43639448	43640649	COA1	Protein-coding genes	10.2987	9.09712	50.1355	0	37
chr4:38027787|38054338:+	chr4	38027787	38054338	TBC1D1	Protein-coding genes	0.580136	0	4.48759	0	8
chr5:55645788|55664863:-	chr5	55645788	55664863	SLC38A9	Protein-coding genes	3.34396	1.97738	31.2256	0	23
chr7:40001860|40047877:+	chr7	40001860	40047877	CDK13	Protein-coding genes	0.557533	0	8.17355	0	5
chr15:101701085|101702385:-	chr15	101701085	101702385	TARSL2	Protein-coding genes	0.467289	0	4.78923	0	7
chr15:50574851|50575789:-	chr15	50574851	50575789	TRPM7	Protein-coding genes	1.15873	0	6.24038	0	15
chr3:47086194|47106120:-	chr3	47086194	47106120	SETD2	Protein-coding genes	0.424435	0	3.37954	0	7
chr6:7187433|7211709:+	chr6	7187433	7211709	RREB1	Protein-coding genes	0.85056	0	19.6206	0	7
chr1:146504740|146505412:+	chr1	146504740	146505412	NA	Othes	1.05487	0	14.6037	0	6
chr7:92294888|92319512:+	chr7	92294888	92319512	ANKIB1	Protein-coding genes	5.32043	3.56554	30.521	0	31
chr5:171183166|171205612:+	chr5	171183166	171205612	RANBP17	Protein-coding genes	1.4202	0	29.3249	0	7
chr12:111679150|111683307:-	chr12	111679150	111683307	BRAP	Protein-coding genes	4.40808	2.66767	20.7106	0	27
chr4:145159502|145171720:-	chr4	145159502	145171720	OTUD4	Protein-coding genes	3.47928	0	23.533	0	19
chr8:141150833|141151837:+	chr8	141150833	141151837	DENND3	Protein-coding genes	0.67788	0	6.73138	0	9
chr10:31373017|31461237:+	chr10	31373017	31461237	ZEB1	Protein-coding genes	15.2115	10.8008	58.309	0	37
chr20:33611093|33611335:+	chr20	33611093	33611335	CBFA2T2	Protein-coding genes	0.356515	0	5.09899	0	5
chr11:77622499|77625818:-	chr11	77622499	77625818	CLNS1A	Protein-coding genes	0.885837	0	7.84372	0	12
chr6:158783519|158789371:-	chr6	158783519	158789371	EZR	Protein-coding genes	0.88125	0	8.49832	0	8
chr6:73635381|73638499:-	chr6	73635381	73638499	SLC17A5	Protein-coding genes	1.0987	0	6.13904	0	13
chr11:74351382|74368575:-	chr11	74351382	74368575	PGM2L1	Protein-coding genes	0.629101	0	8.17355	0	7
chr13:49145777|49175541:+	chr13	49145777	49175541	FNDC3A	Protein-coding genes	0.764359	0	6.56951	0	9
chr2:28783906|28788809:+	chr2	28783906	28788809	PPP1CB;SPDYA	Othes	10.7456	7.36682	49.1123	0	38
chr15:75873427|75876271:+	chr15	75873427	75876271	UBE2Q2	Protein-coding genes	0.392892	0	3.29336	0	6
chr15:34900621|34904505:-	chr15	34900621	34904505	AQR	Protein-coding genes	0.934674	0	4.90233	0	13
chr12:50427761|50429090:+	chr12	50427761	50429090	LARP4	Protein-coding genes	10.7073	8.62095	47.066	0	32
chr18:9570156|9595102:-	chr18	9570156	9595102	PPP4R1	Protein-coding genes	0.929486	0	17.4405	0	6
chr16:70567410|70570149:+	chr16	70567410	70570149	SF3B3	Protein-coding genes	0.363066	0	6.76728	0	5
chr14:91797784|91802421:-	chr14	91797784	91802421	TC2N	Protein-coding genes	7.2879	4.02188	58.3209	0	31
chr15:75868950|75873568:+	chr15	75868950	75873568	UBE2Q2	Protein-coding genes	3.22408	2.5532	25.0708	0	24
chr18:13037236|13040956:+	chr18	13037236	13040956	CEP192	Protein-coding genes	3.00764	0.730551	20.4635	0	20
chr1:24514313|24531391:+	chr1	24514313	24531391	RCAN3	Protein-coding genes	0.623444	0	5.14944	0	9
chr1:197117788|197125191:-	chr1	197117788	197125191	ASPM	Protein-coding genes	0.44052	0	7.26096	0	5
chr5:55963351|55968396:-	chr5	55963351	55968396	IL6ST	Protein-coding genes	1.7555	0	17.5644	0	18
chr3:142170324|142177576:-	chr3	142170324	142177576	GK5	Protein-coding genes	0.354513	0	3.12019	0	6
chr11:85996825|86007583:-	chr11	85996825	86007583	PICALM	Protein-coding genes	2.12482	0	15.7066	0	16
chr5:179708238|179710065:+	chr5	179708238	179710065	CANX	Protein-coding genes	2.7092	1.80994	16.5886	0	22
chr8:60208749|60226935:-	chr8	60208749	60226935	CA8	Protein-coding genes	1.46993	0	28.0136	0	8
chr15:44550875|44554667:+	chr15	44550875	44554667	EIF3J	Protein-coding genes	0.680041	0	6.17933	0	9
chr16:19497120|19498106:+	chr16	19497120	19498106	TMC5	Protein-coding genes	0.645389	0	6.58673	0	6
chr16:58559803|58560362:-	chr16	58559803	58560362	SNORA50A;SNORA50A;CNOT1	Othes	24.0941	20.0949	62.8262	1.58625	40
chr7:32544693|32570154:+	chr7	32544693	32570154	AVL9	Protein-coding genes	0.689119	0	11.2788	0	7
chr14:73892026|73893932:+	chr14	73892026	73893932	RP5-1021I20.4;ZNF410	Othes	0.363822	0	4.5381	0	5
chr14:90978305|91001159:-	chr14	90978305	91001159	RPS6KA5	Protein-coding genes	5.51431	3.71163	22.5576	0	30
chr5:32363947|32364275:-	chr5	32363947	32364275	ZFR	Protein-coding genes	0.300807	0	4.11397	0	5
chr1:245017241|245083688:+	chr1	245017241	245083688	RNU6-1089P;RNU6-999P;EFCAB2	Othes	2.37272	0	11.2133	0	18
chr2:227531090|227536993:+	chr2	227531090	227536993	AGFG1	Protein-coding genes	0.908805	0	11.1531	0	7
chr16:19616113|19616808:+	chr16	19616113	19616808	C16orf62	Protein-coding genes	8.7368	6.76123	32.701	0	35
chr10:4830674|4889923:+	chr10	4830674	4889923	AKR1E2	Protein-coding genes	0.817394	0	7.20922	0	6
chr8:92916928|92954564:-	chr8	92916928	92954564	TRIQK	Protein-coding genes	1.56256	0	11.2788	0	15
chr10:102258928|102260116:+	chr10	102258928	102260116	GBF1	Protein-coding genes	2.45852	0.793123	14.637	0	20
chr1:66963087|66976722:+	chr1	66963087	66976722	MIER1	Protein-coding genes	0.454602	0	5.14944	0	5
chr13:72821848|72835368:+	chr13	72821848	72835368	PIBF1	Protein-coding genes	0.560085	0	9.34815	0	5
chr2:202954004|202955758:+	chr2	202954004	202955758	CARF	Protein-coding genes	4.46792	4.01631	29.4309	0	28
chr15:25405460|25415842:-	chr15	25405460	25415842	UBE3A	Protein-coding genes	10.1938	9.13171	47.066	0	37
chr1:179131310|179131481:-	chr1	179131310	179131481	ABL2	Protein-coding genes	0.79321	0	5.09899	0	11
chr17:42331471|42338812:-	chr17	42331471	42338812	STAT3	Protein-coding genes	0.407513	0	5.05329	0	5
chr5:151458787|151479489:+	chr5	151458787	151479489	SLC36A1	Protein-coding genes	0.8995	0	9.68205	0	10
chr6:42615070|42632904:+	chr6	42615070	42632904	UBR2	Protein-coding genes	1.05821	0	8.49832	0	13
chr19:56576712|56578278:+	chr19	56576712	56578278	ZNF470	Protein-coding genes	1.51743	0	9.81031	0	15
chr3:186791724|186792947:-	chr3	186791724	186792947	RFC4	Protein-coding genes	1.39638	0	14.8209	0	10
chr3:138681966|138684803:-	chr3	138681966	138684803	PIK3CB	Protein-coding genes	1.85067	0	12.2603	0	17
chr6:110887504|110888983:+	chr6	110887504	110888983	AMD1	Protein-coding genes	3.22222	1.81804	14.6624	0	21
chr17:68444492|68452992:-	chr17	68444492	68452992	WIPI1	Protein-coding genes	1.73527	0	7.58006	0	16
chr18:21778102|21779685:+	chr18	21778102	21779685	MIB1	Protein-coding genes	3.5714	3.06996	12.4067	0	26
chr10:119069445|119071085:-	chr10	119069445	119071085	EIF3A	Protein-coding genes	0.869322	0	7.89516	0	7
chr2:232747614|232749082:+	chr2	232747614	232749082	GIGYF2	Protein-coding genes	1.52971	0	10.0971	0	18
chr5:140482579|140487060:+	chr5	140482579	140487060	ANKHD1;ANKHD1-EIF4EBP3	Othes	0.461802	0	4.38536	0	7
chr4:148152468|148154901:-	chr4	148152468	148154901	NR3C2	Protein-coding genes	1.41689	0	9.02304	0	16
chr20:47294665|47298872:-	chr20	47294665	47298872	ZMYND8	Protein-coding genes	1.10876	0	8.97518	0	12
chr2:39278406|39280356:-	chr2	39278406	39280356	MAP4K3	Protein-coding genes	0.682532	0	9.20856	0	6
chr17:9491828|9505162:-	chr17	9491828	9505162	STX8	Protein-coding genes	0.871674	0	7.85328	0	6
chr1:186406082|186419077:+	chr1	186406082	186419077	C1orf27	Protein-coding genes	4.10139	3.73093	12.2953	0	32
chr4:39848850|39849652:-	chr4	39848850	39849652	PDS5A	Protein-coding genes	2.15243	1.8984	12.6332	0	22
chr13:52621988|52627578:+	chr13	52621988	52627578	RP11-78J21.7;RP11-78J21.2	Othes	0.91649	0	7.16221	0	9
chr17:48112030|48112660:+	chr17	48112030	48112660	SNX11	Protein-coding genes	1.11349	0	8.18538	0	11
chr10:32565557|32635158:+	chr10	32565557	32635158	CCDC7	Protein-coding genes	0.486062	0	5.60663	0	5
chr7:140096554|140099033:-	chr7	140096554	140099033	KDM7A	Protein-coding genes	0.403604	0	5.11587	0	5
chr6:79015081|79026164:-	chr6	79015081	79026164	PHIP	Protein-coding genes	0.816231	0	4.56367	0	11
chr2:9587413|9591515:-	chr2	9587413	9591515	YWHAQ	Protein-coding genes	0.72972	0	9.53581	0	5
chr17:82900650|82909307:+	chr17	82900650	82909307	TBCD	Protein-coding genes	0.409519	0	5.4764	0	5
chr1:173733712|173734286:+	chr1	173733712	173734286	KLHL20	Protein-coding genes	0.721536	0	9.75799	0	6
chr2:70259359|70261386:+	chr2	70259359	70261386	PCYOX1	Protein-coding genes	0.680564	0	7.63024	0	8
chr6:37368483|37371574:+	chr6	37368483	37371574	RNF8	Protein-coding genes	0.428192	0	3.65094	0	7
chr13:45004304|45020428:+	chr13	45004304	45020428	GPALPP1	Protein-coding genes	0.669818	0	5.11587	0	10
chr1:36407379|36413357:+	chr1	36407379	36413357	NA	Othes	0.803011	0	9.75799	0	7
chr7:74356409|74357477:+	chr7	74356409	74357477	CLIP2	Protein-coding genes	3.84916	3.09682	20.7106	0	28
chr4:150735257|150831976:-	chr4	150735257	150831976	LRBA	Protein-coding genes	0.539529	0	5.11587	0	8
chr6:89751430|89762530:-	chr6	89751430	89762530	MDN1	Protein-coding genes	1.40798	0	7.67071	0	17
chr20:37184179|37184373:+	chr20	37184179	37184373	RPN2	Protein-coding genes	9.6077	6.58566	33.9863	0	36
chr11:117159933|117163892:+	chr11	117159933	117163892	PAFAH1B2	Protein-coding genes	2.30831	0.975799	12.2781	0	20
chr12:26064497|26067713:+	chr12	26064497	26067713	RASSF8	Protein-coding genes	1.08258	0	10.0919	0	11
chr2:106129673|106166083:-	chr2	106129673	106166083	UXS1	Protein-coding genes	1.08027	0	8.71384	0	11
chr17:59910561|59936541:+	chr17	59910561	59936541	RP5-1073F15.1;RPS6KB1	Othes	0.676744	0	7.66443	0	7
chr10:52280788|52290290:+	chr10	52280788	52290290	PRKG1	Protein-coding genes	1.36712	0	8.58053	0	14
chr9:20923659|20933132:+	chr9	20923659	20933132	FOCAD	Protein-coding genes	2.24995	0.780048	12.3501	0	20
chr2:117490976|117521329:-	chr2	117490976	117521329	NA	Othes	0.476927	0	4.7322	0	6
chr3:72841044|72842402:-	chr3	72841044	72842402	SHQ1	Protein-coding genes	0.422557	0	5.80923	0	6
chr18:9593767|9595153:-	chr18	9593767	9595153	PPP4R1	Protein-coding genes	0.422863	0	6.14766	0	6
chr6:42592150|42594304:+	chr6	42592150	42594304	UBR2	Protein-coding genes	10.6761	8.78762	28.8369	1.58625	40
chr18:9367487|9388140:+	chr18	9367487	9388140	TWSG1	Protein-coding genes	0.436018	0	3.83138	0	6
chr2:113913171|113942359:+	chr2	113913171	113942359	ACTR3	Protein-coding genes	0.61297	0	8.42215	0	7
chr3:23954536|23968023:+	chr3	23954536	23968023	NR1D2	Protein-coding genes	0.620412	0	7.02043	0	8
chr15:24962113|24968082:+	chr15	24962113	24968082	SNURF;RP11-701H24.9;SNRPN	Othes	1.08607	0	6.56951	0	15
chr11:103222029|103223086:+	chr11	103222029	103223086	DYNC2H1	Protein-coding genes	0.561823	0	4.68029	0	9
chr3:141959673|141978682:-	chr3	141959673	141978682	TFDP2	Protein-coding genes	1.82954	0	13.139	0	14
chr21:15799756|15842540:+	chr21	15799756	15842540	USP25	Protein-coding genes	0.799683	0	6.13904	0	11
chr8:96834972|96880005:+	chr8	96834972	96880005	CPQ	Protein-coding genes	5.68442	2.63242	58.8618	0	26
chr19:5650977|5654456:+	chr19	5650977	5654456	SAFB	Protein-coding genes	0.448265	0	4.4853	0	6
chr13:60439687|60467379:+	chr13	60439687	60467379	TDRD3	Protein-coding genes	25.9299	18.7093	116.642	3.96562	40
chr1:174272413|174371072:+	chr1	174272413	174371072	RABGAP1L	Protein-coding genes	0.988848	0	29.4309	0	5
chr19:7163031|7174731:-	chr19	7163031	7174731	INSR	Protein-coding genes	1.0214	0	9.75799	0	11
chr12:26695605|26716242:-	chr12	26695605	26716242	ITPR2	Protein-coding genes	0.484082	0	4.68029	0	6
chr3:154295283|154306295:-	chr3	154295283	154306295	DHX36	Protein-coding genes	2.01178	0	22.4434	0	15
chr3:186791724|186804724:-	chr3	186791724	186804724	RFC4	Protein-coding genes	0.696944	0	6.5402	0	8
chr14:65721774|65724323:+	chr14	65721774	65724323	FUT8	Protein-coding genes	0.981442	0	11.5268	0	8
chr1:233160282|233179175:-	chr1	233160282	233179175	PCNX2	Protein-coding genes	0.39476	0	5.14944	0	6
chr2:69337897|69338565:-	chr2	69337897	69338565	GFPT1	Protein-coding genes	5.91043	4.49967	30.6952	0	33
chr15:50300788|50301368:-	chr15	50300788	50301368	GABPB1	Protein-coding genes	11.2988	8.77983	40.9269	0	37
chr20:48984728|48985613:+	chr20	48984728	48985613	ARFGEF2	Protein-coding genes	0.479192	0	6.17933	0	6
chr18:26052623|26078160:-	chr18	26052623	26078160	SS18	Protein-coding genes	0.751468	0	8.72027	0	7
chr1:207815928|207817414:-	chr1	207815928	207817414	AL035209.2	Long non-coding RNA genes	2.15344	2.07629	14.5847	0	23
chr1:8614560|8656441:-	chr1	8614560	8656441	RERE	Protein-coding genes	3.69533	0	31.7184	0	19
chr12:109216617|109216920:+	chr12	109216617	109216920	ACACB	Protein-coding genes	0.424137	0	3.37954	0	7
chr22:45806958|45811793:+	chr22	45806958	45811793	ATXN10	Protein-coding genes	0.702503	0	6.13904	0	7
chr6:148941278|148964563:+	chr6	148941278	148964563	UST	Protein-coding genes	0.31281	0	3.36398	0	5
chr19:32915336|32918339:-	chr19	32915336	32918339	CEP89	Protein-coding genes	4.97003	4.23494	34.8811	0	31
chr2:241407536|241411130:+	chr2	241407536	241411130	FARP2	Protein-coding genes	1.7203	0	20.3018	0	14
chrY:12909359|12913062:+	chrY	12909359	12913062	DDX3Y	Protein-coding genes	2.3226	0	10.1066	0	14
chr11:94821529|94831541:+	chr11	94821529	94831541	AMOTL1	Protein-coding genes	0.669881	0	6.63256	0	8
chrX:85345859|85367766:-	chrX	85345859	85367766	POF1B	Protein-coding genes	0.734841	0	6.8113	0	8
chr22:41125863|41141222:+	chr22	41125863	41141222	EP300	Protein-coding genes	0.541112	0	6.59478	0	8
chr7:103353920|103355793:+	chr7	103353920	103355793	PSMC2	Protein-coding genes	3.97391	3.12367	14.5847	0	26
chr15:58897114|58901287:-	chr15	58897114	58901287	SLTM	Protein-coding genes	0.764658	0	7.74564	0	8
chr16:23581053|23585423:-	chr16	23581053	23585423	NDUFAB1	Protein-coding genes	0.713057	0	5.25256	0	7
chr7:127373341|127377329:-	chr7	127373341	127377329	ZNF800	Protein-coding genes	7.51653	4.8623	34.153	0	34
chr6:152329729|152331890:-	chr6	152329729	152331890	SYNE1	Protein-coding genes	4.00906	2.9816	17.4405	0	24
chr16:23621361|23626397:-	chr16	23621361	23626397	PALB2	Protein-coding genes	0.451982	0	4.48759	0	6
chr18:192841|204692:+	chr18	192841	204692	USP14	Protein-coding genes	0.363127	0	5.76339	0	5
chr14:34608029|34609742:-	chr14	34608029	34609742	SNX6	Protein-coding genes	0.658301	0	7.80718	0	7
chr13:95161188|95170628:-	chr13	95161188	95170628	ABCC4	Protein-coding genes	3.09799	2.44652	15.3289	0	24
chr15:78012822|78017957:-	chr15	78012822	78017957	TBC1D2B	Protein-coding genes	0.505002	0	4.09269	0	7
chr14:52756550|52759754:+	chr14	52756550	52759754	STYX	Protein-coding genes	4.82815	4.09885	17.4405	0	26
chr9:96320997|96345401:-	chr9	96320997	96345401	RP11-240L7.5;SLC35D2	Othes	0.57787	0	6.13904	0	7
chr1:167765582|167776166:+	chr1	167765582	167776166	MPZL1	Protein-coding genes	3.97848	2.50666	18.4171	0	25
chr20:3340503|3359593:-	chr20	3340503	3359593	C20orf194	Protein-coding genes	0.516964	0	6.17933	0	6
chr9:33948373|33948587:-	chr9	33948373	33948587	UBAP2	Protein-coding genes	2.9213	2.34602	24.8134	0	25
chr8:61618977|61638363:-	chr8	61618977	61638363	RN7SKP97;ASPH	Othes	0.867323	0	16.5886	0	6
chr5:123545416|123575963:+	chr5	123545416	123575963	CSNK1G3	Protein-coding genes	14.7581	10.82	62.0334	2.0799	40
chr2:144208602|144211579:-	chr2	144208602	144211579	GTDC1	Protein-coding genes	10.6369	9.07199	28.0474	0	38
chr10:68487143|68493570:-	chr10	68487143	68493570	SLC25A16	Protein-coding genes	6.77891	5.09159	30.4528	0	36
chr7:105481051|105482440:-	chr7	105481051	105482440	PUS7	Protein-coding genes	0.608303	0	6.73138	0	8
chr4:151566137|151578076:+	chr4	151566137	151578076	RN7SKP35;FAM160A1	Othes	0.368037	0	6.56951	0	5
chr12:132851617|132853573:-	chr12	132851617	132853573	CHFR	Protein-coding genes	0.621071	0	11.2149	0	7
chr1:29035825|29053312:+	chr1	29035825	29053312	RF00017;EPB41	Othes	0.337062	0	2.72452	0	6
chr9:122285168|122286166:+	chr9	122285168	122286166	MRRF	Protein-coding genes	1.06005	0	6.70491	0	12
chr2:43794456|43801709:+	chr2	43794456	43801709	DYNC2LI1	Protein-coding genes	3.15452	1.7613	16.3505	0	21
chr21:31245487|31252189:-	chr21	31245487	31252189	TIAM1	Protein-coding genes	0.571226	0	9.0762	0	6
chr10:26500818|26513660:+	chr10	26500818	26513660	RNA5SP307;APBB1IP	Othes	2.85788	2.55229	11.2788	0	27
chr11:9989496|9993998:-	chr11	9989496	9993998	SBF2	Protein-coding genes	0.706787	0	4.08678	0	10
chr1:64663694|64664679:+	chr1	64663694	64664679	CACHD1	Protein-coding genes	0.589944	0	10.1386	0	6
chr17:59075646|59084089:-	chr17	59075646	59084089	TRIM37	Protein-coding genes	0.600549	0	7.80639	0	6
chr8:102834188|102836390:-	chr8	102834188	102836390	AZIN1	Protein-coding genes	0.715673	0	12.0441	0	5
chr1:77803269|77807101:+	chr1	77803269	77807101	MIGA1	Protein-coding genes	2.68035	0.730551	16.3505	0	20
chr18:76849525|76868863:+	chr18	76849525	76868863	ZNF236	Protein-coding genes	2.04136	0	9.47508	0	19
chr6:21108400|21201274:+	chr6	21108400	21201274	CDKAL1	Protein-coding genes	1.39562	0	7.66443	0	15
chr17:42346568|42348517:-	chr17	42346568	42348517	STAT3	Protein-coding genes	0.627605	0	7.26096	0	8
chr6:144487547|144539443:+	chr6	144487547	144539443	UTRN	Protein-coding genes	0.759521	0	5.46034	0	10
chr3:70987993|71015653:-	chr3	70987993	71015653	FOXP1	Protein-coding genes	0.963605	0	10.9492	0	8
chr18:49363160|49379758:-	chr18	49363160	49379758	DYM	Protein-coding genes	14.9238	10.8993	60.5516	0	38
chr8:22196679|22197420:+	chr8	22196679	22197420	BMP1	Protein-coding genes	8.24928	5.33198	43.7317	0	32
chr2:61493893|61495613:-	chr2	61493893	61495613	XPO1	Protein-coding genes	2.337	0.730551	20.4635	0	20
chr3:188758631|188760282:+	chr3	188758631	188760282	LPP	Protein-coding genes	1.81653	0	9.20856	0	16
chr2:15327749|15330765:-	chr2	15327749	15330765	NBAS	Protein-coding genes	1.02765	0	10.1509	0	12
chr7:140783020|140787584:-	chr7	140783020	140787584	BRAF	Protein-coding genes	0.741227	0	6.58673	0	7
chr12:110018344|110029635:+	chr12	110018344	110029635	ANKRD13A	Protein-coding genes	0.558253	0	6.56951	0	6
chr1:246327200|246355094:-	chr1	246327200	246355094	SMYD3	Protein-coding genes	0.826647	0	9.22148	0	8
chr12:42384939|42398994:+	chr12	42384939	42398994	RNU6-249P;PPHLN1	Othes	2.74363	2.11867	10.9003	0	23
chr1:234450427|234472811:-	chr1	234450427	234472811	TARBP1	Protein-coding genes	1.14387	0	6.79866	0	11
chr19:40786664|40786978:+	chr19	40786664	40786978	MIA-RAB4B;RAB4B;RAB4B-EGLN2	Othes	0.740149	0	7.20922	0	10
chr7:99493039|99494631:-	chr7	99493039	99494631	ZNF394	Protein-coding genes	17.9942	14.523	87.6225	0	39
chr19:48230437|48241063:-	chr19	48230437	48241063	CARD8	Protein-coding genes	1.94045	0	25.9412	0	13
chr4:101093775|101109078:-	chr4	101093775	101109078	PPP3CA	Protein-coding genes	0.931399	0	8.18538	0	7
chr5:112275325|112307490:-	chr5	112275325	112307490	EPB41L4A	Protein-coding genes	1.48313	0	7.60397	0	15
chr6:170388286|170395579:+	chr6	170388286	170395579	FAM120B	Protein-coding genes	0.548834	0	4.4853	0	8
chr17:37284837|37289528:-	chr17	37284837	37289528	ACACA	Protein-coding genes	0.458022	0	8.17355	0	6
chr2:23880638|23888399:-	chr2	23880638	23888399	ATAD2B	Protein-coding genes	1.18481	0	18.0461	0	9
chr1:150817919|150826617:-	chr1	150817919	150826617	ARNT	Protein-coding genes	1.49898	0	6.77743	0	15
chr7:158797941|158799072:-	chr7	158797941	158799072	ESYT2	Protein-coding genes	0.806074	0	11.9904	0	5
chr16:3979115|3983440:-	chr16	3979115	3983440	ADCY9	Protein-coding genes	1.02905	0	5.88279	0	14
chr1:12299201|12299384:+	chr1	12299201	12299384	VPS13D	Protein-coding genes	1.3094	0	16.3505	0	9
chr15:72555270|72561549:+	chr15	72555270	72561549	ARIH1	Protein-coding genes	1.37778	0	21.4297	0	11
chr6:63694580|63700466:+	chr6	63694580	63700466	PHF3	Protein-coding genes	2.04328	0	20.3018	0	17
chr11:118758773|118763306:-	chr11	118758773	118763306	DDX6	Protein-coding genes	0.795607	0	6.11721	0	9
chr1:225987895|225988388:-	chr1	225987895	225988388	SDE2	Protein-coding genes	0.788235	0	7.80639	0	10
chr6:138941334|138944622:-	chr6	138941334	138944622	REPS1	Protein-coding genes	1.42502	0	9.05675	0	16
chr20:447888|448074:-	chr20	447888	448074	TBC1D20	Protein-coding genes	1.1771	0	9.34815	0	11
chr9:123757702|123769563:-	chr9	123757702	123769563	DENND1A	Protein-coding genes	5.81112	4.08246	25.0708	0	35
chr2:39056701|39058804:-	chr2	39056701	39058804	SOS1	Protein-coding genes	2.13781	1.49901	9.0762	0	21
chr14:34807450|34811036:-	chr14	34807450	34811036	BAZ1A	Protein-coding genes	0.430499	0	4.4853	0	6
chr8:115587000|115623758:-	chr8	115587000	115623758	TRPS1	Protein-coding genes	9.02267	4.28753	51.1706	0	32
chr13:20082015|20083776:+	chr13	20082015	20083776	ZMYM2	Protein-coding genes	0.460045	0	6.17933	0	5
chr11:45862059|45872233:+	chr11	45862059	45872233	CRY2	Protein-coding genes	1.63342	0	10.2317	0	18
chr2:24270670|24271941:-	chr2	24270670	24271941	ITSN2	Protein-coding genes	1.70969	0	15.7903	0	18
chr4:102580534|102582957:+	chr4	102580534	102582957	NFKB1	Protein-coding genes	8.97619	6.63994	30.6577	0	37
chr17:31993864|31995762:+	chr17	31993864	31995762	SUZ12	Protein-coding genes	0.357886	0	3.36886	0	6
chr7:137251229|137254974:-	chr7	137251229	137254974	PTN	Protein-coding genes	0.55619	0	5.24349	0	7
chr6:111780565|111846629:-	chr6	111780565	111846629	FYN	Protein-coding genes	1.14077	0	18.0461	0	10
chr17:31155982|31169997:+	chr17	31155982	31169997	NF1	Protein-coding genes	11.2822	7.55224	65.4831	0	36
chr15:92924320|92956649:+	chr15	92924320	92956649	RP11-437B10.1;CHD2	Othes	1.57542	0	6.77743	0	19
chr1:1256044|1267992:-	chr1	1256044	1267992	UBE2J2	Protein-coding genes	0.527588	0	7.80718	0	5
chr3:93995873|94003908:+	chr3	93995873	94003908	ARL13B	Protein-coding genes	9.37064	6.26594	32.8475	0	37
chr7:24679130|24680520:+	chr7	24679130	24680520	MPP6	Protein-coding genes	0.326962	0	3.39933	0	6
chr11:83206057|83227872:+	chr11	83206057	83227872	RP11-727A23.8;RP11-727A23.1;ANKRD42	Othes	0.460999	0	6.38914	0	5
chr12:120782654|120791557:-	chr12	120782654	120791557	SPPL3	Protein-coding genes	4.15302	2.4578	36.8342	0	26
chr6:56699652|56704369:-	chr6	56699652	56704369	DST	Protein-coding genes	0.995826	0	14.5219	0	7
chr11:94799389|94800311:+	chr11	94799389	94800311	AMOTL1	Protein-coding genes	1.82694	1.6871	10.1509	0	21
chr17:75955565|75955947:-	chr17	75955565	75955947	ACOX1	Protein-coding genes	4.64953	3.7942	17.5081	0	30
chr14:103457141|103462461:+	chr14	103457141	103462461	MARK3	Protein-coding genes	0.567266	0	6.35334	0	6
chr3:52687501|52690704:+	chr3	52687501	52690704	RF01183;RF00569;SNORD19;GNL3	Othes	0.94636	0	8.15628	0	13
chr5:122801868|122803613:+	chr5	122801868	122803613	SNX2	Protein-coding genes	7.19207	3.7968	40.3883	0	36
chr1:198277960|198297240:+	chr1	198277960	198297240	NEK7	Protein-coding genes	1.70291	0	10.0919	0	15
chr7:72831601|72833928:+	chr7	72831601	72833928	SBDSP	Pseudogene	0.881239	0	5.80923	0	10
chr18:56756582|56758953:+	chr18	56756582	56758953	WDR7	Protein-coding genes	10.0854	5.91561	47.1197	0	36
chr15:43415593|43438416:-	chr15	43415593	43438416	TP53BP1	Protein-coding genes	0.5366	0	12.6854	0	5
chr13:75356146|75362607:-	chr13	75356146	75362607	TBC1D4	Protein-coding genes	0.835319	0	5.80923	0	12
chr11:58549785|58551232:-	chr11	58549785	58551232	LPXN	Protein-coding genes	0.6422	0	5.45017	0	9
chr8:67095292|67105975:+	chr8	67095292	67105975	RNA5SP268;CSPP1	Othes	0.686725	0	14.6624	0	5
chr7:77581426|77592256:+	chr7	77581426	77592256	PTPN12	Protein-coding genes	7.09803	5.0557	33.7911	0	35
chr17:39564759|39566892:+	chr17	39564759	39566892	CDK12	Protein-coding genes	1.21807	0	25.5566	0	8
chr3:52204692|52206751:+	chr3	52204692	52206751	ALAS1	Protein-coding genes	4.03275	3.21756	13.0804	0	28
chr12:26996741|26999676:-	chr12	26996741	26999676	TM7SF3	Protein-coding genes	10.2973	7.18897	43.7317	0	37
chr4:147864845|147881932:+	chr4	147864845	147881932	ARHGAP10	Protein-coding genes	2.68635	1.67317	11.2549	0	21
chr1:75745805|75749559:+	chr1	75745805	75749559	ACADM	Protein-coding genes	0.468037	0	5.60949	0	5
chr14:30935162|30956242:-	chr14	30935162	30956242	STRN3	Protein-coding genes	9.13542	6.10074	41.4213	0	36
chr8:42861744|42887871:-	chr8	42861744	42887871	RNF170	Protein-coding genes	1.42249	0	9.02304	0	14
chr7:140739811|140754233:-	chr7	140739811	140754233	BRAF	Protein-coding genes	0.524056	0	8.75934	0	7
chr13:95115921|95188542:-	chr13	95115921	95188542	ABCC4	Protein-coding genes	1.15596	0	13.139	0	12
chr17:19909180|19909978:-	chr17	19909180	19909978	AKAP10	Protein-coding genes	5.13014	4.81513	16.8285	0	30
chr4:38020590|38027879:+	chr4	38020590	38027879	TBC1D1	Protein-coding genes	0.75451	0	5.8955	0	9
chr16:57204503|57217035:+	chr16	57204503	57217035	RSPRY1	Protein-coding genes	0.493308	0	5.05329	0	6
chr1:179335505|179341310:+	chr1	179335505	179341310	SOAT1	Protein-coding genes	0.368407	0	3.29336	0	6
chr14:67885868|67887204:+	chr14	67885868	67887204	RAD51B	Protein-coding genes	0.692019	0	12.4067	0	7
chr2:135709432|135710231:+	chr2	135709432	135710231	R3HDM1	Protein-coding genes	4.03753	2.30452	39.2412	0	25
chr4:158240298|158244349:+	chr4	158240298	158244349	TMEM144	Protein-coding genes	0.491483	0	3.83138	0	7
chr11:8435493|8464822:-	chr11	8435493	8464822	STK33	Protein-coding genes	1.70489	0	12.746	0	12
chr1:237423091|237445522:+	chr1	237423091	237445522	RYR2	Protein-coding genes	0.392266	0	5.05329	0	5
chr17:7321864|7322866:-	chr17	7321864	7322866	NEURL4	Protein-coding genes	0.487261	0	4.4853	0	7
chr11:128758114|128782023:+	chr11	128758114	128782023	FLI1	Protein-coding genes	3.24541	1.85513	30.521	0	21
chr5:179707131|179709059:+	chr5	179707131	179709059	CANX	Protein-coding genes	0.614566	0	6.17933	0	6
chr5:40728344|40747019:-	chr5	40728344	40747019	TTC33	Protein-coding genes	1.03899	0	5.1138	0	13
chr8:100268784|100275161:-	chr8	100268784	100275161	RNF19A	Protein-coding genes	1.59867	0	18.0461	0	13
chr7:128112150|128118734:+	chr7	128112150	128118734	NA	Othes	1.03538	0	27.2452	0	5
chr16:53873785|53879987:+	chr16	53873785	53879987	FTO	Protein-coding genes	4.33427	4.59499	13.1314	0	30
chr16:30728965|30734008:+	chr16	30728965	30734008	SRCAP;RP11-2C24.9	Othes	1.24648	0	7.80718	0	16
chr9:7011697|7011879:+	chr9	7011697	7011879	KDM4C	Protein-coding genes	0.707301	0	5.85479	0	7
chr2:120073177|120078581:+	chr2	120073177	120078581	EPB41L5	Protein-coding genes	10.4202	9.68716	37.6433	0	36
chr8:97690951|97719189:+	chr8	97690951	97719189	MTDH	Protein-coding genes	0.440235	0	5.06932	0	6
chr9:20715321|20789608:+	chr9	20715321	20789608	MIR491;SNORA30B;FOCAD	Othes	1.1061	0	5.11587	0	13
chr7:129671428|129690546:+	chr7	129671428	129690546	NRF1	Protein-coding genes	0.986713	0	5.64332	0	12
chr1:113112478|113119523:+	chr1	113112478	113119523	LRIG2	Protein-coding genes	1.26052	0	8.18538	0	14
chr2:61103852|61106662:+	chr2	61103852	61106662	KIAA1841	Protein-coding genes	0.929409	0	10.2989	0	10
chr3:155910691|155925366:+	chr3	155910691	155925366	GMPS	Protein-coding genes	1.86507	0.768457	16.3505	0	20
chr18:346294|357522:-	chr18	346294	357522	COLEC12	Protein-coding genes	1.25115	0	14.1704	0	9
chr12:50430494|50454417:+	chr12	50430494	50454417	LARP4	Protein-coding genes	1.3079	0	9.47508	0	12
chr11:3967551|4023987:+	chr11	3967551	4023987	RPS29P20;STIM1	Othes	0.504478	0	4.21108	0	8
chr3:4516475|4521094:+	chr3	4516475	4521094	ITPR1	Protein-coding genes	0.627605	0	5.68505	0	8
chr1:174699524|174702256:+	chr1	174699524	174702256	RABGAP1L	Protein-coding genes	0.293295	0	4.09269	0	5
chr13:52621988|52637446:+	chr13	52621988	52637446	RP11-78J21.7;RP11-78J21.2	Othes	0.509083	0	6.72796	0	6
chr17:80306251|80306468:+	chr17	80306251	80306468	RNF213	Protein-coding genes	1.39868	0	7.41007	0	14
chr12:124419956|124449867:-	chr12	124419956	124449867	NCOR2	Protein-coding genes	1.09692	0	8.78219	0	11
chr2:231206197|231240041:+	chr2	231206197	231240041	ARMC9	Protein-coding genes	0.403942	0	5.05329	0	5
chr14:74551270|74552248:-	chr14	74551270	74552248	LTBP2	Protein-coding genes	0.604734	0	4.4853	0	8
chr1:202427039|202449171:+	chr1	202427039	202449171	RP11-175B9.2;PPP1R12B	Othes	0.663239	0	10.2317	0	5
chr2:143951981|143970762:-	chr2	143951981	143970762	GTDC1	Protein-coding genes	0.481845	0	5.6394	0	7
chr10:14928015|14935564:-	chr10	14928015	14935564	DCLRE1C	Protein-coding genes	1.79618	0	23.9807	0	13
chr3:194433771|194454392:-	chr3	194433771	194454392	ATP13A3	Protein-coding genes	0.601024	0	5.06932	0	8
chr6:108323824|108366332:+	chr6	108323824	108366332	LACE1	Protein-coding genes	0.339321	0	3.54958	0	5
chr2:99105358|99117759:-	chr2	99105358	99117759	TSGA10	Protein-coding genes	1.26929	0	6.63256	0	14
chr17:16137310|16146548:-	chr17	16137310	16146548	RNU6-862P;NCOR1	Othes	1.60389	0	14.3244	0	14
chr10:116944923|116948997:-	chr10	116944923	116948997	SHTN1	Protein-coding genes	0.624877	0	7.30187	0	8
chr12:109481636|109483981:+	chr12	109481636	109483981	UBE3B	Protein-coding genes	0.720784	0	6.5402	0	9
chr2:112059976|112116203:+	chr2	112059976	112116203	TMEM87B	Protein-coding genes	0.591397	0	6.14766	0	6
chr4:73078641|73092300:-	chr4	73078641	73092300	ANKRD17	Protein-coding genes	0.849553	0	5.05329	0	12
chr9:111433232|111442424:-	chr9	111433232	111442424	KIAA0368	Protein-coding genes	0.794768	0	6.24038	0	10
chr10:7370280|7381949:-	chr10	7370280	7381949	SFMBT2	Protein-coding genes	1.25995	0	9.81031	0	12
chr2:224535527|224567111:-	chr2	224535527	224567111	CUL3	Protein-coding genes	0.634962	0	7.00341	0	7
chr1:24440171|24445244:+	chr1	24440171	24445244	NIPAL3	Protein-coding genes	0.773682	0	8.2391	0	8
chr3:196073929|196077122:-	chr3	196073929	196077122	TFRC	Protein-coding genes	0.659818	0	8.42215	0	6
chr21:36280284|36281611:+	chr21	36280284	36281611	DOPEY2	Protein-coding genes	0.362676	0	4.5381	0	5
chr10:22607926|22609717:-	chr10	22607926	22609717	PIP4K2A	Protein-coding genes	2.82183	0.849832	15.6128	0	20
chr13:41761127|41833531:-	chr13	41761127	41833531	VWA8	Protein-coding genes	1.5296	0	6.86325	0	17
chr12:121023989|121027817:-	chr12	121023989	121027817	OASL	Protein-coding genes	0.454515	0	7.85328	0	5
chr8:97719048|97723035:+	chr8	97719048	97723035	MTDH	Protein-coding genes	0.985648	0	9.81031	0	10
chrY:7341114|7371889:+	chrY	7341114	7371889	RF00019;PRKY	Othes	1.25333	0	13.0804	0	9
chr17:6760405|6770984:+	chr17	6760405	6770984	XAF1	Protein-coding genes	0.407416	0	3.79003	0	7
chr2:42640172|42659862:+	chr2	42640172	42659862	MTA3	Protein-coding genes	1.61821	0	9.26899	0	14
chr20:6031284|6034555:+	chr20	6031284	6034555	CRLS1	Protein-coding genes	0.811974	0	6.86325	0	9
chr1:185160832|185166652:+	chr1	185160832	185166652	SWT1	Protein-coding genes	0.417093	0	5.1138	0	6
chr2:200412310|200419496:+	chr2	200412310	200419496	SPATS2L	Protein-coding genes	2.22914	0	23.6855	0	18
chr12:47666979|47667851:-	chr12	47666979	47667851	RPAP3	Protein-coding genes	1.07621	0	7.66443	0	10
chr13:45516142|45529918:+	chr13	45516142	45529918	COG3	Protein-coding genes	0.634369	0	7.16221	0	7
chr1:35405022|35415714:+	chr1	35405022	35415714	ZMYM4	Protein-coding genes	0.673956	0	7.02043	0	7
chr7:72830691|72831798:+	chr7	72830691	72831798	SBDSP	Pseudogene	3.45172	2.28232	20.7106	0	23
chr15:82813102|82819488:+	chr15	82813102	82819488	WHAMM	Protein-coding genes	1.52411	0	17.3939	0	12
chr16:4650364|4657363:+	chr16	4650364	4657363	MGRN1	Protein-coding genes	0.820242	0	6.33109	0	10
chr15:59195460|59214720:-	chr15	59195460	59214720	RNU4-80P;MYO1E	Othes	0.921322	0	6.38914	0	11
chr3:15013588|15016254:+	chr3	15013588	15016254	NR2C2	Protein-coding genes	0.459576	0	4.19479	0	7
chr1:32779381|32781145:-	chr1	32779381	32781145	YARS	Protein-coding genes	0.469255	0	4.5381	0	6
chr3:52641953|52644789:-	chr3	52641953	52644789	PBRM1	Protein-coding genes	0.615301	0	7.57993	0	8
chr9:128533512|128533951:+	chr9	128533512	128533951	GLE1	Protein-coding genes	0.371298	0	6.73138	0	5
chr11:108297286|108304852:+	chr11	108297286	108304852	ATM	Protein-coding genes	0.790014	0	5.60663	0	10
chr7:33146241|33183405:+	chr7	33146241	33183405	RNA5SP229;BBS9	Othes	0.794445	0	11.2788	0	9
chr9:15563977|15594172:+	chr9	15563977	15594172	HMGN2L;CCDC171	Othes	0.735445	0	6.17933	0	8
chr6:110210706|110213160:+	chr6	110210706	110213160	CDC40	Protein-coding genes	0.625498	0	5.44904	0	8
chr6:42828492|42830172:+	chr6	42828492	42830172	GLTSCR1L	Protein-coding genes	0.586037	0	8.49832	0	6
chr17:82870223|82903478:+	chr17	82870223	82903478	TBCD	Protein-coding genes	0.897927	0	5.74707	0	13
chr17:319419|333934:-	chr17	319419	333934	RPH3AL	Protein-coding genes	0.313313	0	3.83138	0	5
chr9:77337254|77371149:+	chr9	77337254	77371149	VPS13A	Protein-coding genes	3.04488	1.99533	16.3708	0	24
chr11:120440128|120447085:+	chr11	120440128	120447085	ARHGEF12	Protein-coding genes	1.24196	0	10.9003	0	11
chr6:154773988|154795139:+	chr6	154773988	154795139	SCAF8	Protein-coding genes	12.0375	10.2968	36.8053	0	38
chr15:78544868|78545764:+	chr15	78544868	78545764	PSMA4	Protein-coding genes	4.3987	2.923	27.2508	0	27
chr18:10855352|10857211:-	chr18	10855352	10857211	PIEZO2	Protein-coding genes	0.897316	0	10.1509	0	8
chr11:75983386|76016980:+	chr11	75983386	76016980	UVRAG	Protein-coding genes	0.797023	0	6.79866	0	7
chr20:3296860|3298175:-	chr20	3296860	3298175	C20orf194	Protein-coding genes	3.38379	2.67252	19.6093	0	25
chr18:32111753|32113860:+	chr18	32111753	32113860	RP11-53I6.2;RNF138	Othes	63.449	51.7381	290.571	9.35953	40
chr2:201149002|201149835:+	chr2	201149002	201149835	CFLAR	Protein-coding genes	0.831972	0	9.81031	0	7
chr10:5709529|5714207:+	chr10	5709529	5714207	FAM208B	Protein-coding genes	3.75991	2.61827	17.3939	0	25
chr14:57246710|57247712:-	chr14	57246710	57247712	EXOC5	Protein-coding genes	2.37698	1.59865	10.0971	0	21
chr3:129827802|129880562:-	chr3	129827802	129880562	RP11-332M2.1;TMCC1	Othes	0.583278	0	5.60663	0	7
chr15:65023671|65027040:-	chr15	65023671	65027040	MTFMT	Protein-coding genes	0.365286	0	4.84103	0	5
chr1:145663328|145665651:+	chr1	145663328	145665651	GPR89A	Protein-coding genes	0.336869	0	5.09899	0	5
chr11:77379240|77379994:-	chr11	77379240	77379994	PAK1	Protein-coding genes	6.11155	5.37616	22.5098	0	33
chrX:53403565|53403893:-	chrX	53403565	53403893	SMC1A	Protein-coding genes	15.2925	10.2424	68.6721	0	39
chr3:73602353|73608684:-	chr3	73602353	73608684	PDZRN3	Protein-coding genes	1.92344	0	10.1509	0	17
chr16:23102318|23108183:-	chr16	23102318	23108183	USP31	Protein-coding genes	2.65503	2.1501	10.5051	0	26
chr8:30858667|30887311:-	chr8	30858667	30887311	TEX15	Protein-coding genes	0.319199	0	3.92186	0	5
chr11:103303092|103323990:+	chr11	103303092	103323990	DYNC2H1	Protein-coding genes	4.73422	2.30509	24.8134	0	30
chr8:123077110|123093742:+	chr8	123077110	123093742	TBC1D31	Protein-coding genes	0.768031	0	13.1735	0	8
chr9:19350701|19352665:+	chr9	19350701	19352665	DENND4C	Protein-coding genes	1.39319	0	11.9904	0	10
chr3:32437954|32442013:+	chr3	32437954	32442013	CMTM7	Protein-coding genes	1.5508	0	11.2549	0	17
chr6:30034907|30035983:-	chr6	30034907	30035983	XXbac-BPG250I8.4	Pseudogene	2.50406	0	30.521	0	16
chr12:14423908|14466590:+	chr12	14423908	14466590	ATF7IP	Protein-coding genes	0.367343	0	4.21108	0	5
chr4:47535508|47546862:+	chr4	47535508	47546862	ATP10D	Protein-coding genes	0.5918	0	9.26436	0	7
chr11:123594081|123594838:+	chr11	123594081	123594838	GRAMD1B	Protein-coding genes	1.58739	0	13.139	0	13
chr3:78714396|78717883:-	chr3	78714396	78717883	ROBO1	Protein-coding genes	0.682527	0	10.5518	0	7
chr3:170117225|170122744:-	chr3	170117225	170122744	PHC3	Protein-coding genes	2.93694	2.10388	15.3289	0	23
chr2:97204190|97205968:+	chr2	97204190	97205968	ANKRD36	Protein-coding genes	0.626771	0	6.75909	0	6
chr11:86014869|86031611:-	chr11	86014869	86031611	PICALM	Protein-coding genes	1.01776	0	27.2508	0	7
chr13:98457167|98519473:-	chr13	98457167	98519473	STK24	Protein-coding genes	0.433862	0	5.76339	0	6
chr1:205268949|205269884:+	chr1	205268949	205269884	TMCC2	Protein-coding genes	0.538852	0	4.21108	0	7
chr22:40117054|40156182:+	chr22	40117054	40156182	TNRC6B	Protein-coding genes	1.56934	0	11.7096	0	13
chr5:139600371|139614966:+	chr5	139600371	139614966	UBE2D2	Protein-coding genes	17.0281	16.0622	51.8825	0	39
chr14:103451917|103462461:+	chr14	103451917	103462461	MARK3	Protein-coding genes	2.10383	0	20.4635	0	12
chr14:99917781|99920877:+	chr14	99917781	99920877	EML1	Protein-coding genes	0.756234	0	10.1509	0	8
chr1:168104476|168104894:-	chr1	168104476	168104894	GPR161	Protein-coding genes	1.02089	0	14.9848	0	6
chr9:112149243|112157613:-	chr9	112149243	112157613	SUSD1	Protein-coding genes	2.26346	1.59811	16.3708	0	22
chr7:77585542|77611046:+	chr7	77585542	77611046	PTPN12	Protein-coding genes	0.674673	0	5.46034	0	7
chr5:122936733|122946159:+	chr5	122936733	122946159	SNX24	Protein-coding genes	2.24622	0	22.8907	0	16
chr1:197595207|197715074:-	chr1	197595207	197715074	RF00019;DENND1B	Othes	0.523049	0	5.6394	0	5
chr4:55489373|55510065:-	chr4	55489373	55510065	RF00019;CLOCK	Othes	0.735989	0	4.7322	0	10
chr5:79396822|79447145:-	chr5	79396822	79447145	HOMER1	Protein-coding genes	0.323202	0	4.09269	0	5
chr14:45008912|45054549:+	chr14	45008912	45054549	TOGARAM1	Protein-coding genes	0.579249	0	6.59478	0	6
chr12:123218375|123223127:-	chr12	123218375	123223127	MPHOSPH9	Protein-coding genes	1.28974	0	12.4808	0	12
chr9:131455075|131459356:+	chr9	131455075	131459356	PRRC2B	Protein-coding genes	1.40813	0	6.11721	0	19
chr4:53414614|53444103:+	chr4	53414614	53444103	FIP1L1;RP11-231C18.3	Othes	0.999575	0	9.75799	0	11
chr2:97549418|97549614:-	chr2	97549418	97549614	ANKRD36B	Protein-coding genes	10.2288	0	120.683	0	7
chr18:58245426|58252054:+	chr18	58245426	58252054	NEDD4L	Protein-coding genes	2.03532	0	9.12734	0	18
chr1:92605306|92625934:-	chr1	92605306	92625934	EVI5	Protein-coding genes	2.27341	1.88806	11.7096	0	22
chr3:50640365|50642332:+	chr3	50640365	50642332	MAPKAPK3	Protein-coding genes	0.704037	0	7.85328	0	6
chr8:15623079|15673836:+	chr8	15623079	15673836	TUSC3	Protein-coding genes	0.633596	0	9.75799	0	5
chr11:76513385|76516312:+	chr11	76513385	76516312	EMSY	Protein-coding genes	0.327824	0	4.75874	0	5
chr3:197814907|197832317:+	chr3	197814907	197832317	LRCH3	Protein-coding genes	1.06469	0	5.47459	0	13
chr6:7899575|7904723:-	chr6	7899575	7904723	TXNDC5;BLOC1S5-TXNDC5	Othes	0.57433	0	7.85328	0	5
chr4:108655563|108657647:+	chr4	108655563	108657647	OSTC	Protein-coding genes	1.56084	0	10.1509	0	16
chr15:75859877|75873568:+	chr15	75859877	75873568	UBE2Q2	Protein-coding genes	21.5119	16.8833	99.2478	2.19165	40
chr5:109037421|109047198:+	chr5	109037421	109047198	FER	Protein-coding genes	0.964438	0	6.79866	0	9
chr8:47284027|47294030:+	chr8	47284027	47294030	SPIDR	Protein-coding genes	12.8146	9.83293	43.6014	3.11984	40
chr2:73550266|73559142:+	chr2	73550266	73559142	ALMS1	Protein-coding genes	0.966772	0	21.8007	0	7
chr3:160356012|160384646:-	chr3	160356012	160384646	IFT80;RP11-432B6.3	Othes	0.46006	0	4.22443	0	7
chr9:3932359|3937189:-	chr9	3932359	3937189	GLIS3	Protein-coding genes	0.431338	0	3.34594	0	7
chr3:120002045|120002239:-	chr3	120002045	120002239	GSK3B	Protein-coding genes	1.22052	0	8.18538	0	11
chr5:179567460|179569425:+	chr5	179567460	179569425	RUFY1	Protein-coding genes	0.874322	0	7.13675	0	10
chr7:138504289|138538803:+	chr7	138504289	138538803	TRIM24	Protein-coding genes	1.14496	0	11.1531	0	13
chr2:63604695|63606028:+	chr2	63604695	63606028	MDH1	Protein-coding genes	0.587534	0	5.25256	0	7
chr5:50778068|50797233:+	chr5	50778068	50797233	PARP8	Protein-coding genes	3.5689	2.76431	15.2605	0	26
chr6:34821652|34821955:+	chr6	34821652	34821955	UHRF1BP1	Protein-coding genes	0.607543	0	5.3792	0	7
chr10:68493131|68493570:-	chr10	68493131	68493570	SLC25A16	Protein-coding genes	3.43534	2.5416	18.5306	0	26
chr17:47663088|47668410:+	chr17	47663088	47668410	KPNB1	Protein-coding genes	3.83224	2.79989	11.3805	0	29
chr3:71437213|71493555:-	chr3	71437213	71493555	FOXP1	Protein-coding genes	0.567596	0	8.17355	0	5
chr17:47361377|47414919:+	chr17	47361377	47414919	EFCAB13	Protein-coding genes	1.59109	0	12.0441	0	12
chr10:102001970|102014024:-	chr10	102001970	102014024	C10orf76	Protein-coding genes	0.48937	0	7.85328	0	5
chr1:173946475|173947582:-	chr1	173946475	173947582	RC3H1	Protein-coding genes	0.475897	0	5.88279	0	7
chr10:68355352|68364113:-	chr10	68355352	68364113	RUFY2	Protein-coding genes	1.08583	0	14.2339	0	8
chr13:19993062|20006586:+	chr13	19993062	20006586	ZMYM2	Protein-coding genes	3.80751	2.44142	28.6488	0	30
chrX:2953142|2958435:-	chrX	2953142	2958435	ARSE	Protein-coding genes	1.9783	0	12.2781	0	16
chr1:213077695|213129889:+	chr1	213077695	213129889	RPS6KC1	Protein-coding genes	2.47815	2.27458	10.1953	0	26
chr12:108678271|108701323:-	chr12	108678271	108701323	CORO1C	Protein-coding genes	0.48618	0	5.80923	0	6
chr9:105721536|105722621:+	chr9	105721536	105722621	TMEM38B	Protein-coding genes	0.839088	0	7.16221	0	12
chr1:92605306|92636336:-	chr1	92605306	92636336	EVI5	Protein-coding genes	5.26432	4.29822	29.5628	0	32
chr2:171925536|171953001:+	chr2	171925536	171953001	HAT1	Protein-coding genes	9.49111	6.5405	51.3751	0	36
chr19:5032865|5041251:+	chr19	5032865	5041251	KDM4B	Protein-coding genes	0.315335	0	2.53466	0	6
chr17:4282797|4307123:-	chr17	4282797	4307123	UBE2G1	Protein-coding genes	4.9516	3.47416	28.197	0	25
chr9:406929|418207:+	chr9	406929	418207	DOCK8	Protein-coding genes	0.617462	0	6.73138	0	8
chr13:37040404|37051583:-	chr13	37040404	37051583	SUPT20H	Protein-coding genes	4.73658	3.74405	23.5598	0	30
chr2:177420268|177462018:+	chr2	177420268	177462018	AGPS	Protein-coding genes	0.461023	0	9.02304	0	5
chr2:112299848|112303351:+	chr2	112299848	112303351	ZC3H6	Protein-coding genes	0.338294	0	5.45017	0	5
chr14:58318541|58330169:+	chr14	58318541	58330169	ARID4A	Protein-coding genes	8.30279	5.91561	55.2513	0	36
chr1:37865760|37868614:-	chr1	37865760	37868614	INPP5B	Protein-coding genes	0.374397	0	5.44904	0	5
chr9:95928078|95956013:+	chr9	95928078	95956013	ERCC6L2	Protein-coding genes	0.681923	0	6.39225	0	6
chrX:119837756|119838527:-	chrX	119837756	119838527	UPF3B	Protein-coding genes	1.27957	0	23.9807	0	12
chr2:46360637|46361090:+	chr2	46360637	46361090	EPAS1	Protein-coding genes	0.407811	0	4.38536	0	5
chr14:50153069|50158646:-	chr14	50153069	50158646	SOS2	Protein-coding genes	1.94827	0	20.7106	0	10
chr6:42676055|42679832:+	chr6	42676055	42679832	UBR2	Protein-coding genes	2.95404	2.30452	8.17355	0	29
chr3:187038741|187051346:+	chr3	187038741	187051346	ST6GAL1	Protein-coding genes	0.439025	0	6.73138	0	5
chr4:150302624|150350159:-	chr4	150302624	150350159	LRBA	Protein-coding genes	0.313488	0	3.36886	0	5
chr22:40953554|40964117:+	chr22	40953554	40964117	RBX1	Protein-coding genes	0.883874	0	5.4817	0	10
chr11:119123567|119127125:+	chr11	119123567	119127125	HINFP	Protein-coding genes	0.450522	0	3.65275	0	6
chr8:131949968|131955905:+	chr8	131949968	131955905	EFR3A	Protein-coding genes	1.08646	0	13.0804	0	9
chr4:2128112|2131290:-	chr4	2128112	2131290	POLN	Protein-coding genes	1.07127	0	19.6206	0	7
chr18:79143801|79176907:+	chr18	79143801	79176907	CTD-2286N8.1;ATP9B	Othes	1.04315	0	7.84928	0	13
chr4:150467672|150491035:-	chr4	150467672	150491035	LRBA	Protein-coding genes	6.37748	2.92153	42.8594	0	29
chr2:207726841|207742342:+	chr2	207726841	207742342	CCNYL1	Protein-coding genes	0.611572	0	4.09269	0	8
chr4:88051990|88068061:+	chr4	88051990	88068061	PKD2	Protein-coding genes	0.978615	0	8.44886	0	10
chr8:123359220|123361646:-	chr8	123359220	123361646	ATAD2	Protein-coding genes	0.791928	0	8.18538	0	8
chr12:32564136|32611283:+	chr12	32564136	32611283	FGD4	Protein-coding genes	0.532181	0	9.02304	0	5
chr10:101797979|101810314:-	chr10	101797979	101810314	MGEA5	Protein-coding genes	2.35231	1.71764	11.5268	0	22
chr6:20758594|20781265:+	chr6	20758594	20781265	CDKAL1	Protein-coding genes	0.72986	0	13.5346	0	5
chr22:38521607|38568289:-	chr22	38521607	38568289	DMC1	Protein-coding genes	1.05107	0	8.23341	0	11
chr9:33971650|33973237:-	chr9	33971650	33973237	UBAP2	Protein-coding genes	29.0953	22.7457	134.074	4.11397	40
chr3:172112451|172251541:+	chr3	172112451	172251541	RN7SL141P;FNDC3B	Othes	1.08251	0	8.52757	0	10
chr4:38035587|38049898:+	chr4	38035587	38049898	TBC1D1	Protein-coding genes	1.04678	0	11.9904	0	9
chr1:200937179|200948872:+	chr1	200937179	200948872	MROH3P	Pseudogene	1.59692	0	9.88009	0	13
chr2:178591138|178600667:+	chr2	178591138	178600667	AC009948.3	Long non-coding RNA genes	1.06528	0	5.4764	0	14
chr2:240552913|240555055:-	chr2	240552913	240555055	ANKMY1	Protein-coding genes	1.24724	0	12.6332	0	12
chr4:155774967|155777642:+	chr4	155774967	155777642	GUCY1B3	Protein-coding genes	1.97431	0	12.7783	0	13
chr12:45860800|45893721:+	chr12	45860800	45893721	RN7SL246P;ARID2	Othes	0.637169	0	3.34594	0	11
chr12:56169528|56170208:-	chr12	56169528	56170208	RP11-977G19.5;SMARCC2	Othes	1.94045	0.822794	8.82418	0	20
chr18:21656860|21664230:-	chr18	21656860	21664230	RP11-13N13.5;ABHD3	Othes	1.26762	0	13.6612	0	9
chr5:131548046|131604693:-	chr5	131548046	131604693	RAPGEF6;CTC-432M15.3	Othes	1.24667	0	7.16221	0	13
chr17:39709812|39710481:+	chr17	39709812	39710481	ERBB2	Protein-coding genes	1.34213	0	16.5627	0	11
chr16:11721576|11736233:-	chr16	11721576	11736233	TXNDC11	Protein-coding genes	2.53583	1.55536	33.6569	0	22
chr1:64602805|64641969:+	chr1	64602805	64641969	CACHD1	Protein-coding genes	1.00018	0	14.6624	0	7
chr15:65118671|65119954:-	chr15	65118671	65119954	PDCD7	Protein-coding genes	0.580754	0	7.66443	0	5
chr17:1354210|1362008:-	chr17	1354210	1362008	YWHAE	Protein-coding genes	0.433621	0	3.65094	0	6
chr5:154865191|154872651:+	chr5	154865191	154872651	CNOT8	Protein-coding genes	0.756096	0	6.56951	0	8
chr14:60811986|60879835:+	chr14	60811986	60879835	RP11-193F5.1;MNAT1	Othes	0.546812	0	9.20856	0	6
chr1:243512323|243573048:-	chr1	243512323	243573048	AKT3	Protein-coding genes	0.871629	0	14.5231	0	6
chr4:39300020|39303151:-	chr4	39300020	39303151	RFC1	Protein-coding genes	1.64458	0	11.2549	0	16
chr6:167022408|167026615:+	chr6	167022408	167026615	FGFR1OP;RP11-517H2.6	Othes	0.92509	0	10.9492	0	9
chr2:230357804|230361697:+	chr2	230357804	230361697	SP140L	Protein-coding genes	8.94819	4.78661	65.4831	0	32
chr6:42966241|42966447:-	chr6	42966241	42966447	PEX6	Protein-coding genes	0.460923	0	8.9225	0	5
chr5:78128029|78165672:-	chr5	78128029	78165672	AP3B1	Protein-coding genes	2.29685	1.11531	13.0804	0	20
chr17:67166477|67167796:-	chr17	67166477	67167796	HELZ	Protein-coding genes	1.4925	0	9.02304	0	13
chr10:124942456|124943307:+	chr10	124942456	124943307	RP11-298J20.4;ZRANB1	Othes	18.7789	11.4223	112.258	2.0799	40
chr6:52010308|52035721:-	chr6	52010308	52035721	PKHD1	Protein-coding genes	3.5431	1.02317	21.9056	0	20
chr2:189728659|189755320:+	chr2	189728659	189755320	ANKAR	Protein-coding genes	2.3569	0	16.3505	0	15
chr3:169976945|169985865:+	chr3	169976945	169985865	SEC62	Protein-coding genes	2.79995	1.9805	14.2339	0	21
chr8:63175330|63187745:+	chr8	63175330	63187745	YTHDF3	Protein-coding genes	0.504612	0	5.47459	0	6
chr2:199348700|199433514:-	chr2	199348700	199433514	SATB2	Protein-coding genes	1.28932	0	7.30187	0	13
chr21:37420298|37472880:+	chr21	37420298	37472880	DYRK1A	Protein-coding genes	10.9379	8.3614	57.7718	0	38
chr18:21560858|21584440:-	chr18	21560858	21584440	ESCO1	Protein-coding genes	0.512067	0	8.18538	0	6
chr13:75302242|75306471:-	chr13	75302242	75306471	TBC1D4	Protein-coding genes	1.75616	0	10.9003	0	18
chr4:53383772|53428183:+	chr4	53383772	53428183	FIP1L1;RP11-231C18.3	Othes	1.05839	0	15.7903	0	12
chr22:41808874|41813822:+	chr22	41808874	41813822	CCDC134	Protein-coding genes	4.0699	2.69361	21.4866	0	30
chr19:53210980|53213669:+	chr19	53210980	53213669	CTD-2245F17.3	Pseudogene	1.81362	0	16.4292	0	12
chr14:39293270|39294071:+	chr14	39293270	39294071	MIA2	Protein-coding genes	1.07505	0	16.4238	0	6
chr5:139278326|139279129:+	chr5	139278326	139279129	SNORA74A;SNHG4;CTB-43P18.3	Othes	4.87813	4.4904	15.4483	0	35
chrX:53625156|53627515:-	chrX	53625156	53627515	HUWE1	Protein-coding genes	0.530266	0	8.72027	0	5
chr4:78826036|78851056:+	chr4	78826036	78851056	BMP2K	Protein-coding genes	5.91046	4.92712	26.6025	0	34
chr1:35381258|35415714:+	chr1	35381258	35415714	RF00017;ZMYM4	Othes	0.352982	0	5.57656	0	5
chr5:176352621|176355749:-	chr5	176352621	176355749	KIAA1191	Protein-coding genes	0.300921	0	3.05861	0	5
chr1:32030297|32038619:+	chr1	32030297	32038619	KHDRBS1	Protein-coding genes	1.37091	0	7.85328	0	14
chr6:144781921|144803147:+	chr6	144781921	144803147	UTRN	Protein-coding genes	11.1122	9.32595	39.4758	0	35
chr6:154773988|154833409:+	chr6	154773988	154833409	SCAF8;TIAM2	Othes	3.78562	1.7613	17.845	0	23
chr6:144793833|144821018:+	chr6	144793833	144821018	UTRN	Protein-coding genes	0.588477	0	4.94005	0	7
chr20:17956932|17961326:-	chr20	17956932	17961326	OVOL2;SNX5	Othes	0.752524	0	5.02735	0	9
chr12:69589484|69592159:+	chr12	69589484	69592159	CCT2	Protein-coding genes	18.7398	15.3643	92.7952	2.0799	40
chr3:108605334|108616657:+	chr3	108605334	108616657	DZIP3	Protein-coding genes	1.67531	0	13.3837	0	17
chr17:51266181|51268904:+	chr17	51266181	51268904	UTP18	Protein-coding genes	0.42659	0	5.60949	0	5
chr2:65090982|65098066:-	chr2	65090982	65098066	RAB1A	Protein-coding genes	7.28839	4.6641	49.0515	0	29
chr7:27629370|27649633:-	chr7	27629370	27649633	HIBADH	Protein-coding genes	15.3784	10.5819	81.8538	2.11036	40
chr7:64543706|64544432:-	chr7	64543706	64544432	ZNF680	Protein-coding genes	38.2043	30.7229	218.007	7.13811	40
chr7:158679959|158689953:-	chr7	158679959	158689953	NCAPG2	Protein-coding genes	0.380543	0	7.41007	0	5
chr2:128097428|128104014:+	chr2	128097428	128104014	UGGT1	Protein-coding genes	2.53896	2.13629	11.219	0	25
chr15:58640776|58682314:-	chr15	58640776	58682314	ADAM10	Protein-coding genes	0.572631	0	9.02304	0	5
chr11:85990249|86031611:-	chr11	85990249	86031611	PICALM	Protein-coding genes	4.75155	3.07182	20.5978	0	29
chr2:53936086|53937540:-	chr2	53936086	53937540	PSME4	Protein-coding genes	0.996718	0	13.5346	0	9
chr3:56737184|56745462:-	chr3	56737184	56745462	ARHGEF3	Protein-coding genes	2.06889	0	11.2133	0	17
chr1:77717866|77725762:-	chr1	77717866	77725762	USP33	Protein-coding genes	9.21519	4.64822	31.3971	0	39
chr17:76287191|76304941:-	chr17	76287191	76304941	QRICH2	Protein-coding genes	0.343071	0	3.20485	0	5
chr7:17873527|17875790:-	chr7	17873527	17875790	SNX13	Protein-coding genes	0.289037	0	3.36569	0	5
chr11:83206057|83236509:+	chr11	83206057	83236509	RP11-727A23.8;RP11-727A23.1;ANKRD42	Othes	3.36882	3.31748	16.4292	0	26
chr4:183207952|183209025:+	chr4	183207952	183209025	WWC2	Protein-coding genes	0.950611	0	6.8113	0	10
chr4:169580841|169590809:-	chr4	169580841	169590809	NEK1	Protein-coding genes	3.0902	0	17.7094	0	17
chr17:35478074|35480195:-	chr17	35478074	35480195	SLFN12L	Protein-coding genes	1.80163	0	17.9504	0	14
chr1:235766078|235770297:-	chr1	235766078	235770297	LYST	Protein-coding genes	0.52082	0	9.81031	0	6
chr8:99134631|99156743:+	chr8	99134631	99156743	VPS13B	Protein-coding genes	0.279761	0	2.94139	0	5
chr13:42926335|42970670:-	chr13	42926335	42970670	EPSTI1	Protein-coding genes	3.40799	2.16741	24.8134	0	23
chr9:34286616|34290389:-	chr9	34286616	34290389	KIF24	Protein-coding genes	0.544029	0	5.91525	0	7
chr12:19358227|19361706:+	chr12	19358227	19361706	PLEKHA5	Protein-coding genes	1.21512	0	6.76728	0	14
chr10:27169943|27171083:+	chr10	27169943	27171083	MASTL	Protein-coding genes	1.35562	0	21.4866	0	13
chr5:160035139|160051183:+	chr5	160035139	160051183	TTC1	Protein-coding genes	3.32721	0	27.2508	0	19
chr15:41371526|41377304:+	chr15	41371526	41377304	NUSAP1	Protein-coding genes	0.553203	0	7.63024	0	5
chr1:16451837|16455893:+	chr1	16451837	16455893	NECAP2	Protein-coding genes	0.5148	0	9.12734	0	5
chr17:29482196|29498521:+	chr17	29482196	29498521	TAOK1	Protein-coding genes	0.89916	0	16.3708	0	8
chr6:75621531|75623960:+	chr6	75621531	75623960	SENP6	Protein-coding genes	2.70269	0	21.4297	0	13
chr20:18551088|18554390:+	chr20	18551088	18554390	SEC23B	Protein-coding genes	0.685972	0	6.79866	0	8
chr13:111205288|111244294:+	chr13	111205288	111244294	ARHGEF7	Protein-coding genes	1.1291	0	7.85328	0	13
chr18:2724898|2752552:+	chr18	2724898	2752552	SMCHD1	Protein-coding genes	0.708741	0	7.74564	0	7
chr2:48507268|48511468:+	chr2	48507268	48511468	PPP1R21	Protein-coding genes	0.645411	0	10.7338	0	7
chr5:133064979|133067557:+	chr5	133064979	133067557	HSPA4	Protein-coding genes	1.55493	0	15.6128	0	15
chr16:19071927|19074035:+	chr16	19071927	19074035	COQ7	Protein-coding genes	0.999995	0	10.1406	0	12
chr5:73074741|73082825:+	chr5	73074741	73082825	FCHO2	Protein-coding genes	1.32087	0	8.72027	0	14
chr6:116645713|116667207:-	chr6	116645713	116667207	ZUFSP	Protein-coding genes	0.364601	0	5.76339	0	5
chr12:109166860|109171914:+	chr12	109166860	109171914	ACACB	Protein-coding genes	0.41652	0	5.44904	0	5
chr17:42346568|42348520:-	chr17	42346568	42348520	STAT3	Protein-coding genes	0.729052	0	9.81031	0	7
chr15:48596282|48613092:-	chr15	48596282	48613092	FBN1	Protein-coding genes	1.44363	0	14.6624	0	12
chr4:146283191|146294095:-	chr4	146283191	146294095	SLC10A7	Protein-coding genes	0.887175	0	16.3505	0	6
chr1:98691074|98701903:+	chr1	98691074	98701903	SNX7	Protein-coding genes	0.765918	0	6.39225	0	8
chr5:176943334|176958154:-	chr5	176943334	176958154	UIMC1	Protein-coding genes	34.2923	27.63	98.1256	8.31958	40
chr14:64049610|64062895:+	chr14	64049610	64062895	SYNE2	Protein-coding genes	0.355649	0	3.06952	0	6
chr13:45979812|45989097:-	chr13	45979812	45989097	ZC3H13	Protein-coding genes	0.296709	0	3.36569	0	5
chr4:147857552|147881932:+	chr4	147857552	147881932	ARHGAP10	Protein-coding genes	28.255	17.64	101.373	2.46838	40
chr9:19305351|19328162:+	chr9	19305351	19328162	DENND4C	Protein-coding genes	0.328664	0	3.34594	0	6
chr17:61982197|61995365:-	chr17	61982197	61995365	MED13	Protein-coding genes	0.86021	0	7.85328	0	10
chr1:161168992|161170024:+	chr1	161168992	161170024	PPOX	Protein-coding genes	0.538816	0	6.86325	0	6
chr2:203402575|203427269:+	chr2	203402575	203427269	ABI2	Protein-coding genes	0.901609	0	13.5346	0	5
chr9:36581643|36589652:+	chr9	36581643	36589652	MELK	Protein-coding genes	0.85739	0	14.1704	0	7
chr1:176149005|176163891:-	chr1	176149005	176163891	RFWD2	Protein-coding genes	2.08145	0	11.2549	0	16
chr20:44972077|44987296:+	chr20	44972077	44987296	STK4	Protein-coding genes	2.71026	0	29.7441	0	16
chr10:13663452|13675044:-	chr10	13663452	13675044	FRMD4A	Protein-coding genes	1.44368	0	8.78219	0	13
chr20:47262287|47276795:-	chr20	47262287	47276795	ZMYND8	Protein-coding genes	4.5543	3.79878	23.533	0	32
chr2:176296859|176337577:+	chr2	176296859	176337577	MTX2	Protein-coding genes	4.84618	3.01173	20.4635	0	22
chr16:19763847|19764112:+	chr16	19763847	19764112	IQCK	Protein-coding genes	1.48381	0	10.9003	0	13
chr15:56394164|56394834:+	chr15	56394164	56394834	TEX9	Protein-coding genes	7.56936	6.15985	36.0461	0	32
chr21:39276172|39278813:-	chr21	39276172	39278813	BRWD1	Protein-coding genes	1.0098	0	7.66443	0	9
chr15:50471632|50477499:+	chr15	50471632	50477499	USP8	Protein-coding genes	2.39896	0	15.3289	0	17
chrX:47455920|47456398:-	chrX	47455920	47456398	ZNF41	Protein-coding genes	0.488097	0	8.42215	0	5
chr17:50741101|50741731:+	chr17	50741101	50741731	LUC7L3	Protein-coding genes	7.34348	6.6053	26.278	0	35
chr19:34431860|34464131:+	chr19	34431860	34464131	UBA2	Protein-coding genes	1.53494	0	13.139	0	12
chr1:51394380|51409696:-	chr1	51394380	51409696	EPS15	Protein-coding genes	0.521439	0	7.66443	0	6
chr2:121605700|121606180:-	chr2	121605700	121606180	CLASP1	Protein-coding genes	11.0063	8.71041	39.2464	0	35
chr5:176486354|176489027:+	chr5	176486354	176489027	FAF2	Protein-coding genes	0.758802	0	11.219	0	6
chr3:33619602|33632371:-	chr3	33619602	33632371	CLASP2	Protein-coding genes	0.716525	0	13.5346	0	5
chr12:100204939|100207786:+	chr12	100204939	100207786	ACTR6	Protein-coding genes	4.6324	3.86927	31.611	0	29
chr18:21049091|21049880:-	chr18	21049091	21049880	ROCK1	Protein-coding genes	0.547716	0	5.60949	0	6
chr6:125045210|125076858:+	chr6	125045210	125076858	RNF217	Protein-coding genes	1.49575	0	19.174	0	14
chr4:120781142|120811449:-	chr4	120781142	120811449	PRDM5	Protein-coding genes	0.422628	0	6.17933	0	5
chr10:86458988|86473973:-	chr10	86458988	86473973	WAPL	Protein-coding genes	0.784715	0	7.20922	0	9
chr13:40940920|40943925:-	chr13	40940920	40943925	ELF1	Protein-coding genes	5.06128	4.33482	29.4309	0	27
chr10:32543299|32567891:+	chr10	32543299	32567891	CCDC7	Protein-coding genes	0.705269	0	7.80048	0	6
chr10:101521638|101521870:+	chr10	101521638	101521870	BTRC	Protein-coding genes	0.977345	0	12.5867	0	10
chr6:85557975|85567577:-	chr6	85557975	85567577	SNX14;RP11-321N4.5	Othes	1.84944	0	20.7106	0	14
chr18:62348167|62349937:+	chr18	62348167	62349937	TNFRSF11A	Protein-coding genes	20.3477	8.80864	296.72	0	35
chr1:35093913|35110447:+	chr1	35093913	35110447	ZMYM1	Protein-coding genes	0.946104	0	10.0401	0	11
chr5:168500590|168518062:+	chr5	168500590	168518062	RARS	Protein-coding genes	1.42976	0	9.85426	0	14
chr13:45985296|46020557:-	chr13	45985296	46020557	ZC3H13	Protein-coding genes	1.28263	0	13.7265	0	11
chr9:109263049|109268433:-	chr9	109263049	109268433	EPB41L4B	Protein-coding genes	1.05976	0	18.538	0	5
chr3:155829687|155842619:-	chr3	155829687	155842619	RP11-674E16.5;SLC33A1	Othes	4.54354	4.10174	14.0409	0	31
chr17:1083519|1100735:-	chr17	1083519	1100735	ABR	Protein-coding genes	0.746297	0	7.16221	0	10
chr14:22926132|22926814:-	chr14	22926132	22926814	PRMT5	Protein-coding genes	2.09814	0	11.219	0	19
chr16:68859883|68880630:+	chr16	68859883	68880630	TANGO6	Protein-coding genes	2.24313	0.775312	14.6624	0	20
chr6:169762428|169768171:+	chr6	169762428	169768171	ERMARD	Protein-coding genes	3.67196	3.35756	22.5576	0	27
chr10:94245945|94246621:+	chr10	94245945	94246621	PLCE1	Protein-coding genes	3.28945	2.10388	30.6952	0	26
chr11:108235669|108247127:+	chr11	108235669	108247127	ATM	Protein-coding genes	1.02557	0	15.3691	0	7
chr17:29517452|29534300:+	chr17	29517452	29534300	TAOK1	Protein-coding genes	0.5537	0	6.73772	0	5
chr15:43469857|43477759:-	chr15	43469857	43477759	TP53BP1	Protein-coding genes	0.506612	0	4.1167	0	7
chr7:105005317|105009209:+	chr7	105005317	105009209	NA	Othes	0.825285	0	14.1704	0	5
chr1:230958223|230961303:-	chr1	230958223	230961303	TTC13	Protein-coding genes	0.799731	0	14.1704	0	6
chr4:82874610|82881940:-	chr4	82874610	82881940	SEC31A	Protein-coding genes	3.39166	2.99586	12.746	0	32
chr15:68086305|68153695:+	chr15	68086305	68153695	PIAS1	Protein-coding genes	0.5368	0	11.9904	0	5
chr11:68567013|68571104:+	chr11	68567013	68571104	PPP6R3	Protein-coding genes	1.64835	0	33.7911	0	8
chr7:100102674|100102960:+	chr7	100102674	100102960	AP4M1	Protein-coding genes	0.995739	0	8.23341	0	13
chr1:17022607|17024074:-	chr1	17022607	17024074	SDHB	Protein-coding genes	1.38723	0	9.85426	0	13
chr6:160046497|160048543:+	chr6	160046497	160048543	IGF2R	Protein-coding genes	9.79475	8.60559	51.6073	0	37
chr7:139371386|139412580:+	chr7	139371386	139412580	LUC7L2;C7orf55-LUC7L2	Othes	0.428344	0	3.92186	0	6
chr7:77387359|77406105:-	chr7	77387359	77406105	GSAP	Protein-coding genes	1.04209	0	9.20856	0	9
chr12:40028300|40048210:-	chr12	40028300	40048210	SLC2A13	Protein-coding genes	4.5819	2.21114	24.8134	0	29
chr16:4505483|4507012:+	chr16	4505483	4507012	HMOX2	Protein-coding genes	0.456896	0	3.83535	0	8
chr5:88749069|88761328:-	chr5	88749069	88761328	MEF2C	Protein-coding genes	1.01164	0	12.2603	0	8
chr2:61495454|61526521:-	chr2	61495454	61526521	XPO1	Protein-coding genes	0.638197	0	14.637	0	5
chr14:34807450|34862322:-	chr14	34807450	34862322	RNU7-41P;BAZ1A	Othes	0.340012	0	4.24916	0	5
chr8:17265906|17286427:+	chr8	17265906	17286427	VPS37A	Protein-coding genes	3.85907	2.91341	27.2508	0	23
chr15:43428015|43441583:-	chr15	43428015	43441583	TP53BP1	Protein-coding genes	0.371047	0	4.1167	0	5
chrX:20186295|20204103:-	chrX	20186295	20204103	RPS6KA3	Protein-coding genes	1.41668	0	7.80639	0	12
chr7:23604085|23611553:+	chr7	23604085	23611553	CCDC126	Protein-coding genes	1.11747	0	9.20856	0	13
chr3:12379703|12417154:+	chr3	12379703	12417154	PPARG	Protein-coding genes	0.569772	0	8.18538	0	7
chr12:14535658|14553412:-	chr12	14535658	14553412	PLBD1	Protein-coding genes	0.325954	0	4.09269	0	5
chr13:100301459|100340259:+	chr13	100301459	100340259	PCCA	Protein-coding genes	1.97968	0	13.6612	0	17
chr18:54187713|54205157:-	chr18	54187713	54205157	MBD2	Protein-coding genes	1.61655	0	17.4405	0	12
chr8:17653185|17656065:-	chr8	17653185	17656065	MTUS1	Protein-coding genes	0.98311	0	11.7096	0	10
chr1:70173464|70189273:-	chr1	70173464	70189273	RN7SL242P;LRRC40	Othes	0.787841	0	10.9488	0	5
chr1:227016079|227035607:-	chr1	227016079	227035607	CDC42BPA	Protein-coding genes	0.520003	0	6.13904	0	8
chr15:43432193|43438416:-	chr15	43432193	43438416	TP53BP1	Protein-coding genes	0.715638	0	11.7991	0	7
chr8:140700890|140706205:-	chr8	140700890	140706205	PTK2	Protein-coding genes	3.86811	3.66364	14.637	0	28
chr4:38826684|38829537:-	chr4	38826684	38829537	TLR6;TLR1	Othes	2.50229	0	20.3018	0	18
chr2:151252754|151255743:-	chr2	151252754	151255743	RBM43	Protein-coding genes	0.325555	0	5.05329	0	5
chr10:31373017|31502509:+	chr10	31373017	31502509	ZEB1	Protein-coding genes	3.56469	3.03062	15.3289	0	24
chr11:78112649|78121174:-	chr11	78112649	78121174	ALG8	Protein-coding genes	2.5809	0.775312	29.3249	0	20
chr2:15424314|15511350:-	chr2	15424314	15511350	NBAS	Protein-coding genes	0.575433	0	8.17355	0	6
chr12:123423043|123430659:-	chr12	123423043	123430659	RILPL2	Protein-coding genes	0.376604	0	4.51152	0	6
chr22:40881769|40886515:+	chr22	40881769	40886515	XPNPEP3	Protein-coding genes	1.49912	0	13.0804	0	14
chr15:45175218|45178306:-	chr15	45175218	45178306	SHF	Protein-coding genes	1.22342	0	8.75934	0	12
chr11:118374895|118375229:+	chr11	118374895	118375229	UBE4A	Protein-coding genes	0.370252	0	3.36569	0	6
chr9:91296020|91356155:-	chr9	91296020	91356155	AUH	Protein-coding genes	0.533098	0	4.37967	0	8
chr20:25306832|25317078:-	chr20	25306832	25317078	ABHD12	Protein-coding genes	0.37605	0	4.4853	0	5
chr2:69505568|69507578:-	chr2	69505568	69507578	AAK1	Protein-coding genes	0.766643	0	11.9904	0	10
chr10:89751345|89762835:+	chr10	89751345	89762835	KIF20B	Protein-coding genes	12.1759	7.72837	87.2027	0	37
chr17:39281388|39285573:-	chr17	39281388	39285573	FBXL20	Protein-coding genes	2.5569	0	27.2508	0	15
chr17:29451454|29467216:+	chr17	29451454	29467216	TAOK1	Protein-coding genes	0.694514	0	7.16221	0	8
chr12:47212596|47216689:+	chr12	47212596	47216689	PCED1B	Protein-coding genes	1.2757	0	8.97518	0	13
chr17:46963696|46965039:+	chr17	46963696	46965039	GOSR2;RP11-156P1.2	Othes	1.15257	0	14.6037	0	12
chr6:2835855|2836023:-	chr6	2835855	2836023	SERPINB1	Protein-coding genes	1.21557	0	13.6612	0	13
chr9:26884809|26887513:-	chr9	26884809	26887513	CAAP1	Protein-coding genes	0.514692	0	9.53581	0	5
chr1:20840855|20886371:-	chr1	20840855	20886371	EIF4G3	Protein-coding genes	0.307831	0	3.34594	0	5
chr4:86354529|86399806:-	chr4	86354529	86399806	MAPK10	Protein-coding genes	0.426102	0	4.37713	0	7
chr2:196154967|196163427:-	chr2	196154967	196163427	STK17B	Protein-coding genes	0.97566	0	11.9904	0	6
chr2:61178980|61186497:+	chr2	61178980	61186497	AC016747.2	Pseudogene	1.47425	0	13.3012	0	13
chr8:130167535|130180880:-	chr8	130167535	130180880	ASAP1	Protein-coding genes	1.19658	0	26.1608	0	6
chr9:126381063|126395697:+	chr9	126381063	126395697	MVB12B	Protein-coding genes	0.818252	0	14.1704	0	10
chr10:114151091|114157680:-	chr10	114151091	114157680	CCDC186	Protein-coding genes	0.46258	0	5.09899	0	6
chr13:41318805|41320824:+	chr13	41318805	41320824	NAA16	Protein-coding genes	0.391593	0	3.36398	0	6
chr19:37425867|37444964:-	chr19	37425867	37444964	ZNF569	Protein-coding genes	0.751347	0	9.02304	0	10
chr1:98684884|98701903:+	chr1	98684884	98701903	SNX7	Protein-coding genes	0.479188	0	4.84103	0	6
chr10:110951607|110985765:+	chr10	110951607	110985765	SHOC2	Protein-coding genes	0.786021	0	4.90233	0	9
chr2:85368685|85371562:+	chr2	85368685	85371562	ELMOD3	Protein-coding genes	6.69494	4.90829	28.0474	0	36
chr17:783082|788132:+	chr17	783082	788132	RNMTL1	Protein-coding genes	0.543541	0	6.76728	0	6
chr5:132591223|132595810:+	chr5	132591223	132595810	AC116366.7;RAD50	Othes	0.542435	0	9.68205	0	7
chr5:172052928|172061268:-	chr5	172052928	172061268	STK10	Protein-coding genes	0.840158	0	9.81031	0	9
chr4:150817123|150831976:-	chr4	150817123	150831976	LRBA	Protein-coding genes	0.408703	0	6.73138	0	5
chr17:61034665|61084564:+	chr17	61034665	61084564	AC005884.1;BCAS3	Othes	0.54623	0	9.02304	0	6
chr6:75702644|75709630:+	chr6	75702644	75709630	SENP6	Protein-coding genes	1.12626	0	13.5346	0	9
chr4:119538959|119567144:-	chr4	119538959	119567144	PDE5A	Protein-coding genes	0.922508	0	19.6206	0	6
chr11:68759568|68761687:-	chr11	68759568	68761687	CPT1A	Protein-coding genes	4.54328	2.55111	40.9269	0	27
chr1:233227225|233236980:-	chr1	233227225	233236980	PCNX2	Protein-coding genes	0.64363	0	5.8955	0	8
chr8:19391581|19403137:-	chr8	19391581	19403137	NA	Othes	0.842401	0	6.73138	0	8
chr3:138570317|138572932:-	chr3	138570317	138572932	CEP70	Protein-coding genes	30.2567	23.6957	149.383	0	39
chr3:16301625|16302748:+	chr3	16301625	16302748	OXNAD1	Protein-coding genes	3.85776	3.36483	11.7656	0	31
chr8:99575657|99577633:+	chr8	99575657	99577633	VPS13B	Protein-coding genes	0.80345	0	10.9488	0	9
chr1:211353238|211361162:+	chr1	211353238	211361162	TRAF5	Protein-coding genes	0.454167	0	4.84103	0	6
chr5:36953617|36986301:+	chr5	36953617	36986301	NIPBL	Protein-coding genes	1.12199	0	6.75909	0	15
chr3:183736717|183762279:+	chr3	183736717	183762279	YEATS2	Protein-coding genes	0.966085	0	13.3012	0	11
chr1:212804319|212804651:+	chr1	212804319	212804651	TATDN3	Protein-coding genes	0.710836	0	10.0971	0	7
chr2:61495454|61533903:-	chr2	61495454	61533903	XPO1	Protein-coding genes	0.582761	0	11.9904	0	6
chr12:116237467|116246305:-	chr12	116237467	116246305	MED13L	Protein-coding genes	0.446501	0	5.57656	0	5
chr2:113934278|113942359:+	chr2	113934278	113942359	ACTR3	Protein-coding genes	0.486866	0	4.61074	0	7
chr6:87215902|87233527:+	chr6	87215902	87233527	ZNF292	Protein-coding genes	3.23297	2.19126	11.8655	0	25
chr7:98317218|98320298:-	chr7	98317218	98320298	BAIAP2L1	Protein-coding genes	0.333401	0	4.08678	0	5
chr2:47838858|47839769:-	chr2	47838858	47839769	FBXO11	Protein-coding genes	3.29926	0	38.1512	0	17
chr13:24498115|24503777:-	chr13	24498115	24503777	PARP4	Protein-coding genes	0.69349	0	5.75956	0	8
chr1:85350414|85358847:-	chr1	85350414	85358847	DDAH1	Protein-coding genes	1.6646	0	17.7426	0	13
chr3:129867009|129880562:-	chr3	129867009	129880562	TMCC1	Protein-coding genes	0.419021	0	4.75874	0	6
chr2:178535731|178542361:+	chr2	178535731	178542361	RP11-65L3.4;AC009948.3	Othes	10.9537	10.1098	34.7611	0	39
chr3:72781304|72793036:-	chr3	72781304	72793036	SHQ1	Protein-coding genes	0.45572	0	6.5402	0	5
chr4:88036219|88052158:+	chr4	88036219	88052158	PKD2	Protein-coding genes	0.769361	0	15.6128	0	7
chr11:62827154|62827631:-	chr11	62827154	62827631	STX5	Protein-coding genes	2.75439	1.76892	11.9904	0	22
chr1:70292387|70300908:-	chr1	70292387	70300908	ANKRD13C	Protein-coding genes	1.46929	0	11.0478	0	18
chr2:213310058|213350645:+	chr2	213310058	213350645	SPAG16	Protein-coding genes	7.92523	5.75034	36.5094	0	30
chr16:14627105|14627336:-	chr16	14627105	14627336	PARN	Protein-coding genes	4.74408	4.22198	16.0021	0	32
chr17:69102834|69134742:-	chr17	69102834	69134742	ABCA6	Protein-coding genes	0.575895	0	5.85479	0	6
chr12:122584277|122588816:+	chr12	122584277	122588816	KNTC1	Protein-coding genes	0.64347	0	7.66443	0	8
chr7:5216562|5217187:+	chr7	5216562	5217187	WIPI2	Protein-coding genes	1.71109	0	14.5847	0	17
chr1:151315572|151316509:-	chr1	151315572	151316509	PI4KB	Protein-coding genes	6.33464	4.83448	24.2051	0	36
chr2:40428474|40430304:-	chr2	40428474	40430304	SLC8A1	Protein-coding genes	0.722247	0	9.81031	0	6
chr5:37238856|37239869:-	chr5	37238856	37239869	C5orf42	Protein-coding genes	4.83677	3.45052	21.8976	0	28
chr10:100979847|100981229:+	chr10	100979847	100981229	SEMA4G	Protein-coding genes	0.804459	0	7.67439	0	8
chr15:64974601|64983593:-	chr15	64974601	64983593	SPG21	Protein-coding genes	11.6847	8.99234	39.2664	0	38
chr17:51020158|51031722:-	chr17	51020158	51031722	SPAG9	Protein-coding genes	0.817096	0	5.8955	0	9
chr16:80684537|80685129:-	chr16	80684537	80685129	CDYL2	Protein-coding genes	25.1106	19.0469	113.364	4.87899	40
chr8:61633682|61653660:-	chr8	61633682	61653660	ASPH	Protein-coding genes	4.54314	2.84308	59.344	0	26
chr15:85113872|85117839:+	chr15	85113872	85117839	PDE8A	Protein-coding genes	3.86682	3.14725	18.5306	0	23
chr8:85202146|85209409:+	chr8	85202146	85209409	E2F5	Protein-coding genes	0.409645	0	5.4764	0	5
chrX:41169994|41186642:+	chrX	41169994	41186642	USP9X	Protein-coding genes	0.312189	0	4.46125	0	5
chr17:59185053|59185562:+	chr17	59185053	59185562	PRR11	Protein-coding genes	0.289264	0	3.77051	0	5
chr2:106830065|106834146:-	chr2	106830065	106834146	ST6GAL2	Protein-coding genes	2.75019	0	21.3052	0	16
chr2:61031418|61032113:+	chr2	61031418	61032113	PEX13	Protein-coding genes	3.02354	2.22046	19.4403	0	26
chr6:70732377|70798737:+	chr6	70732377	70798737	RP11-160A9.2;SMAP1	Othes	0.762845	0	4.37713	0	10
chr9:3330258|3346764:-	chr9	3330258	3346764	RFX3	Protein-coding genes	0.393391	0	4.24916	0	6
chr11:34090178|34090678:+	chr11	34090178	34090678	CAPRIN1	Protein-coding genes	2.7229	0.912734	20.3018	0	20
chr5:123364495|123399284:-	chr5	123364495	123399284	CEP120	Protein-coding genes	0.417132	0	6.13904	0	5
chr3:122752590|122755431:-	chr3	122752590	122755431	HSPBAP1	Protein-coding genes	0.509191	0	5.46034	0	6
chr19:11058254|11060187:+	chr19	11058254	11060187	SMARCA4	Protein-coding genes	0.820323	0	12.4067	0	9
chr14:64065431|64065650:+	chr14	64065431	64065650	SYNE2	Protein-coding genes	0.380486	0	3.05861	0	7
chr2:31917925|31932135:-	chr2	31917925	31932135	MEMO1;DPY30	Othes	10.8271	10.2128	36.8342	0	33
chr1:45714245|45717017:-	chr1	45714245	45717017	IPP	Protein-coding genes	0.385922	0	6.13904	0	5
chr4:127921523|127939997:-	chr4	127921523	127939997	MFSD8	Protein-coding genes	10.8253	7.42197	45.0196	0	39
chr16:74348866|74350738:-	chr16	74348866	74350738	RP11-252A24.2	Pseudogene	1.09165	0	7.66443	0	10
chr4:128077787|128082305:+	chr4	128077787	128082305	LARP1B	Protein-coding genes	1.42434	0	10.9003	0	12
chr6:85517755|85533800:-	chr6	85517755	85533800	SNX14	Protein-coding genes	1.06061	0	7.87883	0	11
chr11:129123445|129124894:-	chr11	129123445	129124894	ARHGAP32	Protein-coding genes	4.77208	3.25112	27.8812	0	33
chr17:5460938|5462546:-	chr17	5460938	5462546	DHX33	Protein-coding genes	0.581876	0	4.7322	0	9
chr7:138525240|138538803:+	chr7	138525240	138538803	TRIM24	Protein-coding genes	0.496806	0	8.17355	0	6
chr2:201307518|201309250:-	chr2	201307518	201309250	ALS2CR12	Protein-coding genes	1.03014	0	11.791	0	9
chr16:68025414|68054617:+	chr16	68025414	68054617	DUS2	Protein-coding genes	0.399598	0	6.56951	0	5
chr5:180261683|180280608:-	chr5	180261683	180280608	MAPK9	Protein-coding genes	11.7549	10.5634	41.3994	0	36
chr18:12999420|13073185:+	chr18	12999420	13073185	CEP192	Protein-coding genes	1.19977	0	14.3244	0	11
chr16:70261043|70262524:-	chr16	70261043	70262524	AARS	Protein-coding genes	2.48799	1.80273	11.3115	0	22
chr5:180529274|180553471:+	chr5	180529274	180553471	CNOT6	Protein-coding genes	0.773837	0	10.1509	0	6
chr2:23816636|23823569:-	chr2	23816636	23823569	ATAD2B	Protein-coding genes	0.367826	0	4.11955	0	6
chr1:8541213|8557523:-	chr1	8541213	8557523	RERE	Protein-coding genes	14.28	12.3685	59.0714	0	38
chr22:45689711|45740538:+	chr22	45689711	45740538	ATXN10	Protein-coding genes	8.17153	5.98462	28.197	0	36
chr1:113671733|113673465:+	chr1	113671733	113673465	MAGI3	Protein-coding genes	1.23234	0	13.5346	0	14
chr12:56741434|56744123:-	chr12	56741434	56744123	PRIM1	Protein-coding genes	0.911006	0	11.0478	0	8
chr17:75042180|75042659:-	chr17	75042180	75042659	ATP5H	Protein-coding genes	7.53388	6.75158	19.5679	0	35
chr2:119960806|119967972:+	chr2	119960806	119967972	PTPN4	Protein-coding genes	0.492838	0	5.60949	0	7
chr3:47086194|47098081:-	chr3	47086194	47098081	SETD2	Protein-coding genes	0.878551	0	9.85426	0	11
chr3:101656103|101672213:-	chr3	101656103	101672213	RNY1P12;ZBTB11	Othes	0.961924	0	5.9142	0	12
chr5:37179360|37181005:-	chr5	37179360	37181005	C5orf42	Protein-coding genes	1.70992	0	19.0716	0	15
chr16:16111374|16111582:+	chr16	16111374	16111582	ABCC1	Protein-coding genes	2.07385	0.775312	8.58053	0	20
chr5:65988634|65994864:+	chr5	65988634	65994864	ERBIN	Protein-coding genes	33.3528	31.7368	80.7766	7.47797	40
chr15:29761138|29773357:-	chr15	29761138	29773357	TJP1	Protein-coding genes	7.38064	5.59558	24.2051	0	36
chr8:124515745|124516030:-	chr8	124515745	124516030	TATDN1	Protein-coding genes	1.46989	0	9.68205	0	15
chr16:19616113|19626223:+	chr16	19616113	19626223	C16orf62	Protein-coding genes	4.07748	3.99499	14.5847	0	30
chr7:90955696|90984241:+	chr7	90955696	90984241	CDK14	Protein-coding genes	1.74561	0	9.26436	0	18
chr18:21765771|21768752:+	chr18	21765771	21768752	MIB1	Protein-coding genes	1.5956	0	10.9003	0	18
chr16:23621361|23623130:-	chr16	23621361	23623130	PALB2	Protein-coding genes	3.20045	2.44003	12.7783	0	29
chr1:9871186|9877989:-	chr1	9871186	9877989	CTNNBIP1	Protein-coding genes	1.95111	1.82671	6.69187	0	23
chr18:9182381|9239556:+	chr18	9182381	9239556	RP11-21J18.1;ANKRD12	Othes	1.54997	0	8.75934	0	16
chr7:98312096|98317356:-	chr7	98312096	98317356	BAIAP2L1	Protein-coding genes	0.327008	0	3.37954	0	6
chr5:69306816|69311204:-	chr5	69306816	69311204	CCDC125	Protein-coding genes	1.06036	0	25.5793	0	5
chr3:136604308|136604473:-	chr3	136604308	136604473	STAG1	Protein-coding genes	2.15607	1.69472	8.9225	0	22
chr8:94756035|94761834:+	chr8	94756035	94761834	DPY19L4	Protein-coding genes	0.426637	0	4.09269	0	6
chr2:37037854|37041292:-	chr2	37037854	37041292	HEATR5B	Protein-coding genes	1.32307	0	12.7475	0	10
chr14:30902535|30913657:-	chr14	30902535	30913657	STRN3	Protein-coding genes	0.287116	0	2.90462	0	5
chr12:78159202|78168866:+	chr12	78159202	78168866	NAV3	Protein-coding genes	0.444799	0	4.93676	0	5
chr4:109530288|109531522:+	chr4	109530288	109531522	SEC24B	Protein-coding genes	1.63878	0	16.9182	0	15
chr13:49451552|49451909:+	chr13	49451552	49451909	SETDB2	Protein-coding genes	9.52457	6.83817	52.7292	0	34
chr5:9224673|9226967:-	chr5	9224673	9226967	SEMA5A	Protein-coding genes	0.628251	0	4.94005	0	8
chr16:69669976|69677335:+	chr16	69669976	69677335	NFAT5	Protein-coding genes	0.653495	0	4.84103	0	9
chr10:24629995|24635103:-	chr10	24629995	24635103	ARHGAP21	Protein-coding genes	1.20671	0	11.2549	0	12
chr12:10973654|11047188:-	chr12	10973654	11047188	TAS2R50;TAS2R20;TAS2R19;TAS2R31;PRH1;PRH1-PRR4;TAS2R14	Othes	1.49248	0	18.4171	0	7
chrX:118654601|118654961:+	chrX	118654601	118654961	DOCK11	Protein-coding genes	10.2947	9.07001	38.1512	0	32
chr2:33020908|33021206:+	chr2	33020908	33021206	LTBP1	Protein-coding genes	0.527159	0	9.85426	0	5
chr10:15128349|15130312:-	chr10	15128349	15130312	NMT2	Protein-coding genes	0.332619	0	5.44572	0	5
chr15:43021274|43025429:-	chr15	43021274	43025429	UBR1	Protein-coding genes	0.569496	0	5.8955	0	7
chr10:114157553|114163329:-	chr10	114157553	114163329	CCDC186	Protein-coding genes	0.518341	0	6.73138	0	6
chr7:111487237|111521449:-	chr7	111487237	111521449	IMMP2L	Protein-coding genes	0.791068	0	5.44904	0	11
chr1:152248894|152251758:+	chr1	152248894	152251758	RP1-14N1.2	Long non-coding RNA genes	0.942413	0	5.91596	0	12
chr15:94398960|94402019:+	chr15	94398960	94402019	MCTP2	Protein-coding genes	0.478868	0	6.75909	0	5
chr5:32395158|32400203:-	chr5	32395158	32400203	ZFR	Protein-coding genes	1.97872	0	23.1584	0	15
chr12:19283279|19283745:+	chr12	19283279	19283745	PLEKHA5	Protein-coding genes	1.31678	0	15.3476	0	12
chr11:119131534|119133219:+	chr11	119131534	119133219	HINFP	Protein-coding genes	2.63338	0.768457	20.3018	0	20
chr1:25448807|25456831:+	chr1	25448807	25456831	TMEM57	Protein-coding genes	0.51683	0	9.02304	0	6
chr10:102358038|102359435:+	chr10	102358038	102359435	GBF1	Protein-coding genes	1.12901	0	11.2788	0	11
chr2:25576837|25607321:-	chr2	25576837	25607321	DTNB	Protein-coding genes	0.616416	0	4.22443	0	9
chr10:59832524|59852702:-	chr10	59832524	59852702	CCDC6	Protein-coding genes	1.81742	0	9.62969	0	17
chr11:62882907|62885608:+	chr11	62882907	62885608	SLC3A2	Protein-coding genes	0.712644	0	5.68505	0	7
chr12:120557281|120560886:+	chr12	120557281	120560886	RNF10	Protein-coding genes	2.61885	1.7703	17.3939	0	21
chr18:50918109|50940386:+	chr18	50918109	50940386	ME2	Protein-coding genes	1.12395	0	8.21461	0	12
chr1:166862202|166863921:-	chr1	166862202	166863921	TADA1	Protein-coding genes	1.96856	0	19.516	0	18
chr14:35664641|35725153:-	chr14	35664641	35725153	RALGAPA1	Protein-coding genes	0.496642	0	4.4853	0	7
chr3:121726912|121730973:-	chr3	121726912	121730973	GOLGB1	Protein-coding genes	0.913292	0	21.8007	0	7
chr2:71418601|71427414:+	chr2	71418601	71427414	ZNF638	Protein-coding genes	0.390355	0	4.94005	0	6
chr1:150226607|150229237:-	chr1	150226607	150229237	ANP32E	Protein-coding genes	1.02885	0	4.94005	0	13
chr17:60683981|60689761:+	chr17	60683981	60689761	BCAS3	Protein-coding genes	0.856384	0	15.3289	0	5
chr20:51669996|51690819:-	chr20	51669996	51690819	ATP9A	Protein-coding genes	0.489357	0	3.34594	0	7
chr14:99257470|99257836:-	chr14	99257470	99257836	BCL11B	Protein-coding genes	4.18267	2.68458	45.9978	0	28
chr17:803681|805247:-	chr17	803681	805247	NXN	Protein-coding genes	0.913035	0	8.72027	0	10
chr4:82856951|82857764:-	chr4	82856951	82857764	SEC31A	Protein-coding genes	1.16915	0	7.85328	0	13
chr11:9713465|9732710:+	chr11	9713465	9732710	SWAP70	Protein-coding genes	2.91224	2.30495	17.2448	0	26
chr9:13205035|13250372:-	chr9	13205035	13250372	MPDZ	Protein-coding genes	0.918997	0	11.7096	0	6
chr11:113840597|113841768:-	chr11	113840597	113841768	USP28	Protein-coding genes	0.387715	0	5.8955	0	5
chr1:151303540|151306363:-	chr1	151303540	151306363	PI4KB	Protein-coding genes	0.3106	0	2.90462	0	5
chr5:134697125|134698057:+	chr5	134697125	134698057	SEC24A	Protein-coding genes	1.87309	0	16.8285	0	18
chr1:197607072|197658369:-	chr1	197607072	197658369	DENND1B	Protein-coding genes	1.03004	0	12.2781	0	8
chr1:51421785|51448135:-	chr1	51421785	51448135	EPS15	Protein-coding genes	0.861891	0	6.5402	0	10
chr2:55246336|55249534:-	chr2	55246336	55249534	MTIF2	Protein-coding genes	1.69005	0	18.1524	0	11
chr7:120838776|120840109:-	chr7	120838776	120840109	TSPAN12	Protein-coding genes	0.876345	0	8.78219	0	9
chr9:135881632|135888273:-	chr9	135881632	135888273	CAMSAP1	Protein-coding genes	0.93848	0	12.2603	0	8
chr12:11869423|11869969:+	chr12	11869423	11869969	ETV6	Protein-coding genes	3.72609	2.09513	46.8715	0	25
chr3:129880308|129880559:-	chr3	129880308	129880559	TMCC1	Protein-coding genes	46.9535	35.4443	164.731	5.55186	40
chr15:85113872|85115487:+	chr15	85113872	85115487	PDE8A	Protein-coding genes	16.6246	14.356	47.371	0	38
chr2:32439507|32441462:+	chr2	32439507	32441462	BIRC6	Protein-coding genes	2.72618	0	13.691	0	18
chr4:150798080|150831976:-	chr4	150798080	150831976	LRBA	Protein-coding genes	0.658906	0	7.16221	0	7
chr8:140700890|140702707:-	chr8	140700890	140702707	PTK2	Protein-coding genes	2.99718	2.06823	14.6624	0	23
chr4:48833400|48857365:+	chr4	48833400	48857365	OCIAD1	Protein-coding genes	0.742717	0	5.09899	0	10
chrX:106853520|106854296:+	chrX	106853520	106854296	TBC1D8B	Protein-coding genes	1.96849	0	18.4171	0	16
chr2:69816100|69819338:+	chr2	69816100	69819338	ANXA4	Protein-coding genes	7.89582	5.73391	45.0196	0	32
chr12:2115223|2120430:+	chr12	2115223	2120430	CACNA1C	Protein-coding genes	1.83977	0	13.0804	0	18
chr19:39328999|39333126:-	chr19	39328999	39333126	GMFG	Protein-coding genes	1.70756	0	8.97518	0	17
chr1:151658234|151693483:+	chr1	151658234	151693483	SNX27	Protein-coding genes	0.608656	0	7.63024	0	6
chrX:32216915|32310276:-	chrX	32216915	32310276	DMD	Protein-coding genes	0.89426	0	17.4405	0	6
chr1:155904310|155904804:-	chr1	155904310	155904804	RIT1	Protein-coding genes	7.2467	5.65237	32.701	0	31
chr1:194159279|194167715:-	chr1	194159279	194167715	NA	Othes	2.82825	0	33.3358	0	10
chr7:44674410|44676149:+	chr7	44674410	44676149	OGDH	Protein-coding genes	2.30591	2.01303	22.8907	0	23
chr17:38777686|38786920:-	chr17	38777686	38786920	PIP5K2B	Protein-coding genes	3.07703	2.15101	19.4403	0	23
chr12:101714089|101716812:+	chr12	101714089	101716812	CHPT1	Protein-coding genes	3.58493	3.29538	13.3012	0	27
chr1:201817087|201817285:+	chr1	201817087	201817285	NAV1	Protein-coding genes	2.43957	0	23.9807	0	18
chr14:20395449|20396730:-	chr14	20395449	20396730	TEP1	Protein-coding genes	1.71737	0	8.75934	0	14
chr14:71105234|71105440:+	chr14	71105234	71105440	PCNX1	Protein-coding genes	2.83161	1.99138	12.6332	0	25
chr8:123077110|123105464:+	chr8	123077110	123105464	TBC1D31	Protein-coding genes	7.07282	4.94716	25.5793	0	36
chr14:54966474|54967394:-	chr14	54966474	54967394	WDHD1	Protein-coding genes	0.523013	0	4.48759	0	6
chr13:24288998|24290884:+	chr13	24288998	24290884	RP11-307N16.6;SPATA13	Othes	0.521377	0	9.34815	0	5
chr2:112502911|112503181:+	chr2	112502911	112503181	TTL	Protein-coding genes	0.903336	0	9.26436	0	9
chr15:50038767|50074185:-	chr15	50038767	50074185	ATP8B4	Protein-coding genes	3.11539	0	14.7309	0	18
chr8:39136656|39211324:+	chr8	39136656	39211324	ADAM32	Protein-coding genes	1.13348	0	10.1066	0	14
chr1:200760838|200832845:+	chr1	200760838	200832845	CAMSAP2	Protein-coding genes	0.496127	0	5.11587	0	6
chr12:116236820|116237705:-	chr12	116236820	116237705	MED13L	Protein-coding genes	5.00784	4.2159	21.4866	0	29
chrX:123610917|123614189:-	chrX	123610917	123614189	THOC2	Protein-coding genes	1.28391	0	7.87883	0	15
chr13:41907585|41912168:-	chr13	41907585	41912168	VWA8	Protein-coding genes	1.05936	0	9.85426	0	10
chr20:35847349|35858381:+	chr20	35847349	35858381	PHF20	Protein-coding genes	0.578584	0	4.4853	0	8
chr1:109582436|109586882:+	chr1	109582436	109586882	GNAI3	Protein-coding genes	0.454064	0	5.47459	0	6
chr8:140397619|140405698:-	chr8	140397619	140405698	TRAPPC9	Protein-coding genes	3.03502	2.1632	16.8977	0	26
chr9:33953284|33956146:-	chr9	33953284	33956146	UBAP2	Protein-coding genes	3.70572	3.22515	15.3796	0	31
chr5:149505446|149513209:-	chr5	149505446	149513209	CSNK1A1	Protein-coding genes	0.683582	0	6.35334	0	6
chr12:68820324|68824651:+	chr12	68820324	68824651	MDM2	Protein-coding genes	5.10484	4.20776	27.1382	0	30
chr20:3578581|3604262:+	chr20	3578581	3604262	ATRN	Protein-coding genes	0.555011	0	5.11587	0	7
chr1:35945691|35973511:+	chr1	35945691	35973511	AGO3	Protein-coding genes	0.311652	0	2.62628	0	6
chr1:219193129|219241308:+	chr1	219193129	219241308	LYPLAL1	Protein-coding genes	1.98196	0	22.8907	0	14
chr4:48556977|48557712:-	chr4	48556977	48557712	FRYL	Protein-coding genes	0.333314	0	2.72452	0	6
chr7:11061790|11111467:+	chr7	11061790	11111467	PHF14	Protein-coding genes	6.41858	5.4755	21.8007	0	37
chr18:24064139|24069271:+	chr18	24064139	24069271	TTC39C	Protein-coding genes	26.5327	23.13	91.9956	2.53466	40
chr9:4117767|4118881:-	chr9	4117767	4118881	GLIS3	Protein-coding genes	1.58766	0	7.69391	0	19
chr12:56348528|56349636:-	chr12	56348528	56349636	STAT2	Protein-coding genes	3.00881	2.05948	34.9643	0	26
chr7:73459535|73470483:-	chr7	73459535	73470483	BAZ1B	Protein-coding genes	7.72729	6.01659	26.6025	0	37
chr10:5709529|5712918:+	chr10	5709529	5712918	FAM208B	Protein-coding genes	1.90897	0	19.0722	0	12
chr6:124996574|125058106:+	chr6	124996574	125058106	RNF217	Protein-coding genes	0.285416	0	3.05861	0	5
chr2:222688343|222695288:+	chr2	222688343	222695288	MOGAT1	Protein-coding genes	0.602472	0	12.7783	0	5
chr14:35775005|35775745:-	chr14	35775005	35775745	RALGAPA1	Protein-coding genes	1.19149	0	6.86325	0	11
chr8:127989161|128010444:+	chr8	127989161	128010444	RNU1-106P;MIR1206;PVT1	Othes	0.797136	0	9.0762	0	8
chr3:47840876|47843255:+	chr3	47840876	47843255	DHX30	Protein-coding genes	0.590584	0	9.4644	0	6
chr2:48451007|48465642:+	chr2	48451007	48465642	PPP1R21	Protein-coding genes	1.00601	0	13.3012	0	9
chr1:51403418|51406108:-	chr1	51403418	51406108	EPS15	Protein-coding genes	0.643783	0	8.17355	0	7
chr3:56563683|56567053:+	chr3	56563683	56567053	CCDC66	Protein-coding genes	1.92402	0	20.1941	0	17
chr6:106279660|106293106:-	chr6	106279660	106293106	RN7SL47P;ATG5	Othes	1.34231	0	14.5847	0	14
chr3:197870159|197875775:+	chr3	197870159	197875775	LRCH3	Protein-coding genes	0.875149	0	7.00341	0	10
chr12:89470360|89472275:-	chr12	89470360	89472275	POC1B	Protein-coding genes	0.54921	0	8.17355	0	7
chr4:73135116|73177533:-	chr4	73135116	73177533	ANKRD17	Protein-coding genes	0.467419	0	5.47459	0	5
chr12:30665219|30669282:-	chr12	30665219	30669282	IPO8	Protein-coding genes	0.535624	0	5.4817	0	6
chr1:6549570|6550615:-	chr1	6549570	6550615	NOL9	Protein-coding genes	0.367876	0	4.46125	0	5
chr11:113741693|113744040:-	chr11	113741693	113744040	ZW10	Protein-coding genes	0.652744	0	5.44904	0	9
chr13:99539445|99543995:+	chr13	99539445	99543995	TM9SF2	Protein-coding genes	1.71581	0	11.2788	0	15
chr1:186406082|186411893:+	chr1	186406082	186411893	C1orf27	Protein-coding genes	1.00356	0	13.139	0	10
chr1:112610840|112616895:-	chr1	112610840	112616895	ST7L	Protein-coding genes	1.81325	0	18.5402	0	16
chr6:51632564|51649220:-	chr6	51632564	51649220	PKHD1	Protein-coding genes	0.385175	0	3.65094	0	6
chrX:19683822|19695741:-	chrX	19683822	19695741	SH3KBP1	Protein-coding genes	2.02762	0	14.4991	0	17
chr2:214752446|214781509:-	chr2	214752446	214781509	BARD1	Protein-coding genes	2.13048	1.68293	15.3476	0	21
chr7:139398598|139409654:+	chr7	139398598	139409654	LUC7L2;C7orf55-LUC7L2	Othes	2.10195	1.8984	6.39225	0	25
chr3:149846010|149921227:+	chr3	149846010	149921227	RNF13	Protein-coding genes	58.4963	46.9403	171.438	11.029	40
chr5:119097978|119105258:+	chr5	119097978	119105258	DMXL1	Protein-coding genes	0.319151	0	3.12019	0	5
chr7:6432836|6436533:-	chr7	6432836	6436533	DAGLB	Protein-coding genes	1.77853	0	19.06	0	19
chr1:155352705|155354630:-	chr1	155352705	155354630	ASH1L	Protein-coding genes	0.558105	0	5.60949	0	7
chr20:3912457|3918796:+	chr20	3912457	3918796	MIR103A2;PANK2	Othes	1.77157	0	10.9003	0	16
chr22:38493709|38501280:-	chr22	38493709	38501280	DDX17	Protein-coding genes	1.35219	0	7.74564	0	12
chr1:180041137|180048705:+	chr1	180041137	180048705	CEP350	Protein-coding genes	0.916	0	9.81031	0	7
chr15:83041727|83050178:-	chr15	83041727	83050178	BTBD1	Protein-coding genes	0.711142	0	10.0971	0	9
chr1:28993329|28997319:+	chr1	28993329	28997319	EPB41	Protein-coding genes	0.799011	0	7.67071	0	8
chr13:19993062|20019618:+	chr13	19993062	20019618	ZMYM2	Protein-coding genes	0.662969	0	9.05675	0	6
chr18:57731626|57731832:-	chr18	57731626	57731832	ATP8B1	Protein-coding genes	3.36462	2.13056	16.4292	0	22
chr6:75659261|75666941:+	chr6	75659261	75666941	SENP6	Protein-coding genes	0.386674	0	7.41007	0	5
chr1:202416786|202428929:+	chr1	202416786	202428929	PPP1R12B	Protein-coding genes	0.958014	0	6.17933	0	11
chr8:38457355|38457534:-	chr8	38457355	38457534	FGFR1	Protein-coding genes	1.4156	0	12.5867	0	14
chr19:37089038|37096115:+	chr19	37089038	37096115	CTD-2293H3.1;ZNF420	Othes	1.57621	0	11.2788	0	18
chr19:34430575|34464131:+	chr19	34430575	34464131	UBA2	Protein-coding genes	0.535462	0	10.5051	0	6
chr18:7926567|7955414:+	chr18	7926567	7955414	PTPRM	Protein-coding genes	0.510919	0	5.94882	0	7
chr3:123124065|123130616:+	chr3	123124065	123130616	PDIA5	Protein-coding genes	1.32658	0	8.17355	0	16
chr20:18041533|18041723:-	chr20	18041533	18041723	OVOL2	Protein-coding genes	0.363031	0	5.11587	0	5
chr8:21977769|21980203:+	chr8	21977769	21980203	XPO7	Protein-coding genes	0.291392	0	2.75726	0	5
chr14:55616516|55619312:+	chr14	55616516	55619312	KTN1	Protein-coding genes	0.570329	0	4.87899	0	8
chr1:21247220|21258839:-	chr1	21247220	21258839	ECE1	Protein-coding genes	1.15474	0	12.4067	0	13
chr15:25354352|25360527:-	chr15	25354352	25360527	UBE3A	Protein-coding genes	1.52054	0	16.3708	0	15
chr2:183001952|183023916:-	chr2	183001952	183023916	RF00019;NCKAP1	Othes	2.13545	0	14.5847	0	19
chr13:97275631|97276409:+	chr13	97275631	97276409	MBNL2	Protein-coding genes	0.873235	0	5.57656	0	12
chr6:109641517|109644688:-	chr6	109641517	109644688	AK9	Protein-coding genes	0.601993	0	9.02304	0	6
chr4:39320382|39327756:-	chr4	39320382	39327756	RFC1	Protein-coding genes	0.704864	0	15.3476	0	5
chr8:123077110|123120188:+	chr8	123077110	123120188	TBC1D31	Protein-coding genes	2.05662	1.49901	10.1509	0	21
chr13:60439687|60494575:+	chr13	60439687	60494575	TDRD3	Protein-coding genes	1.42757	0	12.2603	0	13
chr16:2756333|2757945:+	chr16	2756333	2757945	SRRM2	Protein-coding genes	0.518655	0	4.19479	0	8
chr11:85974707|86031611:-	chr11	85974707	86031611	PICALM	Protein-coding genes	4.87895	3.45763	18.3959	0	33
chr4:78833581|78851056:+	chr4	78833581	78851056	BMP2K	Protein-coding genes	0.867464	0	9.12734	0	9
chr6:151427481|151433230:-	chr6	151427481	151433230	RMND1	Protein-coding genes	0.41743	0	4.87899	0	5
chr5:157803649|157817547:-	chr5	157803649	157817547	CLINT1	Protein-coding genes	0.541637	0	5.85479	0	7
chr15:71999850|72010447:-	chr15	71999850	72010447	MYO9A	Protein-coding genes	0.869236	0	12.6854	0	6
chr11:85996825|86014963:-	chr11	85996825	86014963	PICALM	Protein-coding genes	0.499732	0	6.83059	0	6
chr14:92809299|92816421:+	chr14	92809299	92816421	GOLGA5	Protein-coding genes	1.97512	1.66855	14.6624	0	21
chr3:47610065|47678311:-	chr3	47610065	47678311	SMARCC1	Protein-coding genes	2.45237	2.21824	12.4067	0	24
chr1:35392211|35399576:+	chr1	35392211	35399576	ZMYM4	Protein-coding genes	1.0255	0	6.33109	0	12
chr2:61873001|61883548:-	chr2	61873001	61883548	CCT4	Protein-coding genes	1.07951	0	11.219	0	11
chr18:79448781|79451816:+	chr18	79448781	79451816	NFATC1	Protein-coding genes	0.89849	0	7.57993	0	10
chr19:805012|805187:+	chr19	805012	805187	PTBP1	Protein-coding genes	0.616785	0	7.52442	0	7
chr4:39841947|39844801:-	chr4	39841947	39844801	PDS5A	Protein-coding genes	2.86837	0.844886	20.3018	0	20
chr3:44829970|44840456:+	chr3	44829970	44840456	KIF15	Protein-coding genes	0.711562	0	5.25256	0	7
chr9:112250928|112297916:-	chr9	112250928	112297916	RN7SL430P;RP11-165N19.4;PTBP3	Othes	4.77371	3.12002	28.7261	0	25
chr16:16086823|16090588:+	chr16	16086823	16090588	ABCC1	Protein-coding genes	0.33419	0	3.87656	0	6
chr16:48252130|48252365:+	chr16	48252130	48252365	LONP2	Protein-coding genes	0.997253	0	16.0021	0	10
chr10:119038237|119038439:-	chr10	119038237	119038439	EIF3A	Protein-coding genes	1.56258	0	11.7991	0	11
chr8:70637814|70657882:-	chr8	70637814	70657882	RN7SL19P;LACTB2	Othes	0.775331	0	7.58006	0	7
chr6:87555407|87569590:-	chr6	87555407	87569590	RARS2	Protein-coding genes	0.664657	0	4.73754	0	9
chr3:47105996|47116754:-	chr3	47105996	47116754	SETD2	Protein-coding genes	2.77674	1.72526	12.6854	0	23
chr4:74174505|74201370:+	chr4	74174505	74201370	MTHFD2L	Protein-coding genes	2.32241	0	16.9966	0	18
chr6:144537581|144577288:+	chr6	144537581	144577288	UTRN	Protein-coding genes	1.37165	0	22.5576	0	10
chr12:20875234|20901467:+	chr12	20875234	20901467	SLCO1B3;RP11-545J16.1	Othes	0.676076	0	4.59544	0	8
chr11:3731390|3753408:-	chr11	3731390	3753408	NUP98	Protein-coding genes	6.05409	4.58394	23.6855	0	34
chr20:47736702|47757463:-	chr20	47736702	47757463	SULF2	Protein-coding genes	1.45574	0	8.72027	0	15
chr13:102807145|102834552:+	chr13	102807145	102834552	BIVM;BIVM-ERCC5;ERCC5	Othes	1.85395	0	12.2781	0	17
chr8:130179263|130187285:-	chr8	130179263	130187285	ASAP1	Protein-coding genes	1.97781	0	14.637	0	15
chr12:111554157|111555919:-	chr12	111554157	111555919	ATXN2	Protein-coding genes	7.14639	5.31134	23.6568	0	37
chr3:29868857|29899755:+	chr3	29868857	29899755	RBMS3	Protein-coding genes	5.92585	2.23838	47.9615	0	24
chr11:112043465|112051349:+	chr11	112043465	112051349	DLAT	Protein-coding genes	0.624234	0	7.63024	0	7
chr15:95256673|95260570:-	chr15	95256673	95260570	CTD-2536I1.1	Long non-coding RNA genes	0.405592	0	3.90024	0	5
chr1:44284834|44319744:-	chr1	44284834	44319744	ERI3	Protein-coding genes	1.61911	0	12.5684	0	13
chr14:102830333|102897401:+	chr14	102830333	102897401	RNU6-1316P;TRAF3	Othes	0.674155	0	5.57656	0	10
chr3:172247532|172310881:+	chr3	172247532	172310881	FNDC3B	Protein-coding genes	0.57274	0	5.1138	0	8
chr20:25685566|25686466:-	chr20	25685566	25686466	ZNF337	Protein-coding genes	0.720213	0	5.60949	0	8
chr2:196772915|196775251:-	chr2	196772915	196775251	GTF3C3	Protein-coding genes	0.540761	0	6.77743	0	6
chr3:9388086|9390497:-	chr3	9388086	9390497	RP11-58B17.1	Long non-coding RNA genes	2.24156	0.775312	21.6276	0	20
chr1:167951799|167975015:+	chr1	167951799	167975015	DCAF6	Protein-coding genes	4.00439	3.52562	14.3177	0	27
chr12:110128949|110143545:+	chr12	110128949	110143545	IFT81	Protein-coding genes	0.872149	0	8.2391	0	9
chr12:51240342|51241116:+	chr12	51240342	51241116	DAZAP2	Protein-coding genes	0.960447	0	12.3409	0	10
chr10:100243697|100246935:-	chr10	100243697	100246935	CWF19L1	Protein-coding genes	0.335361	0	2.5569	0	6
chr3:125288102|125331238:-	chr3	125288102	125331238	ZNF148	Protein-coding genes	0.741957	0	7.20922	0	10
chr3:197830769|197839397:+	chr3	197830769	197839397	LRCH3	Protein-coding genes	8.15797	6.02197	35.9007	0	35
chr1:46652580|46658737:-	chr1	46652580	46658737	ATPAF1	Protein-coding genes	0.948273	0	6.29219	0	10
chr2:32298233|32301495:+	chr2	32298233	32301495	YIPF4	Protein-coding genes	0.625873	0	6.13904	0	8
chr20:13270503|13270743:+	chr20	13270503	13270743	C20orf82	Protein-coding genes	0.583152	0	5.8955	0	7
chr10:86472207|86473973:-	chr10	86472207	86473973	WAPL	Protein-coding genes	1.01473	0	7.80048	0	11
chr15:76287845|76292700:-	chr15	76287845	76292700	ETFA	Protein-coding genes	14.391	10.6607	58.3209	3.10125	40
chr7:72807065|72807356:-	chr7	72807065	72807356	TYW1B	Protein-coding genes	1.8623	0	10.7034	0	15
chr8:100259106|100275161:-	chr8	100259106	100275161	RNF19A	Protein-coding genes	1.6966	0	11.3805	0	15
chr13:20731840|20732121:-	chr13	20731840	20732121	EEF1AKMT1	Protein-coding genes	15.8296	11.5542	62.7943	0	39
chrX:97072940|97099795:+	chrX	97072940	97099795	RF00017;DIAPH2	Othes	0.416531	0	5.11587	0	5
chr14:60149352|60153178:-	chr14	60149352	60153178	DHRS7	Protein-coding genes	1.96683	0	17.9504	0	13
chr1:151024610|151025673:+	chr1	151024610	151025673	PRUNE	Protein-coding genes	6.85406	4.90829	26.1608	0	34
chr9:137728348|137758011:+	chr9	137728348	137758011	EHMT1	Protein-coding genes	0.410022	0	4.09269	0	7
chr5:69373829|69384933:+	chr5	69373829	69384933	RAD17	Protein-coding genes	0.9356	0	12.3409	0	7
chr12:109447066|109451813:-	chr12	109447066	109451813	RP11-256L11.3;KCTD10	Othes	0.338621	0	3.92186	0	5
chr17:17847638|17850952:-	chr17	17847638	17850952	TOM1L2	Protein-coding genes	0.465153	0	5.6394	0	5
chr10:101787363|101810314:-	chr10	101787363	101810314	MGEA5	Protein-coding genes	0.451933	0	5.57656	0	5
chr12:68302619|68302872:-	chr12	68302619	68302872	MDM1	Protein-coding genes	1.65744	1.62493	7.20922	0	21
chr3:125453809|125460860:-	chr3	125453809	125460860	SNX4	Protein-coding genes	0.524307	0	5.25256	0	7
chr21:33340998|33345360:+	chr21	33340998	33345360	IFNAR1	Protein-coding genes	1.00299	0	7.74564	0	14
chr19:45413676|45414034:-	chr19	45413676	45414034	ERCC1	Protein-coding genes	0.459506	0	5.14944	0	7
chr2:54928312|54928751:+	chr2	54928312	54928751	EML6	Protein-coding genes	0.423896	0	5.05329	0	5
chr2:196156438|196163427:-	chr2	196156438	196163427	STK17B	Protein-coding genes	0.244171	0	2.24379	0	5
chr17:64519320|64529427:+	chr17	64519320	64529427	CEP95	Protein-coding genes	0.993221	0	7.80048	0	10
chr7:133054116|133055157:-	chr7	133054116	133055157	CHCHD3	Protein-coding genes	0.795362	0	7.30187	0	8
chr6:88904714|88941180:-	chr6	88904714	88941180	RNGTT	Protein-coding genes	1.11182	0	12.6854	0	9
chr10:72407928|72423371:-	chr10	72407928	72423371	MICU1	Protein-coding genes	0.275368	0	2.87353	0	5
chr17:31982998|31988497:+	chr17	31982998	31988497	SUZ12	Protein-coding genes	10.2844	6.86845	38.1512	0	39
chr14:34800223|34802988:-	chr14	34800223	34802988	BAZ1A	Protein-coding genes	5.61173	2.78614	43.6014	0	24
chr3:141903619|141907274:+	chr3	141903619	141907274	ATP1B3	Protein-coding genes	0.855209	0	5.19974	0	11
chr14:103571622|103587364:+	chr14	103571622	103587364	APOPT1;KLC1;RP11-73M18.2	Othes	1.2176	0	7.02043	0	11
chr21:43746078|43749080:+	chr21	43746078	43749080	PDXK	Protein-coding genes	7.26935	6.40097	26.9255	0	38
chr5:65567512|65572286:+	chr5	65567512	65572286	PPWD1	Protein-coding genes	6.93746	5.1043	32.2014	0	30
chr5:108341926|108348530:-	chr5	108341926	108348530	FBXL17	Protein-coding genes	2.02851	0	38.3221	0	6
chr7:36281114|36297187:+	chr7	36281114	36297187	EEPD1	Protein-coding genes	1.06437	0	6.83059	0	14
chr2:32377587|32395593:+	chr2	32377587	32395593	BIRC6	Protein-coding genes	6.05015	3.74305	70.5989	0	28
chr1:151288527|151289271:+	chr1	151288527	151289271	ZNF687	Protein-coding genes	0.720547	0	8.75934	0	7
chr10:119930328|119933787:+	chr10	119930328	119933787	SEC23IP	Protein-coding genes	0.340319	0	4.94005	0	5
chr2:71526219|71539239:+	chr2	71526219	71539239	DYSF	Protein-coding genes	0.361393	0	5.68505	0	5
chr13:32732100|32746100:+	chr13	32732100	32746100	PDS5B	Protein-coding genes	2.22516	0.775312	14.5847	0	20
chr20:13270503|13292463:+	chr20	13270503	13292463	C20orf82	Protein-coding genes	0.741209	0	7.57993	0	10
chr5:96979137|96986670:+	chr5	96979137	96986670	LNPEP	Protein-coding genes	0.748113	0	5.9142	0	8
chr1:109230877|109231786:+	chr1	109230877	109231786	SARS	Protein-coding genes	1.58098	0	7.66443	0	16
chr17:39490556|39509761:+	chr17	39490556	39509761	CDK12	Protein-coding genes	0.9417	0	10.9528	0	9
chr19:12928341|12928847:-	chr19	12928341	12928847	FARSA	Protein-coding genes	25.1334	19.0803	70.5989	2.46838	40
chr2:227519947|227524915:+	chr2	227519947	227524915	AGFG1	Protein-coding genes	1.42367	0	8.97061	0	15
chr9:85959792|85996577:+	chr9	85959792	85996577	NAA35	Protein-coding genes	4.12988	3.39536	17.4405	0	31
chr2:164521979|164527135:-	chr2	164521979	164527135	GRB14	Protein-coding genes	1.19923	0	20.4635	0	7
chr11:85983865|86031611:-	chr11	85983865	86031611	PICALM	Protein-coding genes	1.22403	0	17.2902	0	11
chr1:93567278|93567851:-	chr1	93567278	93567851	BCAR3	Protein-coding genes	4.20048	2.62475	26.6025	0	27
chr3:183833491|183833825:-	chr3	183833491	183833825	RP11-449K6.5;PARL	Othes	0.935723	0	6.77743	0	11
chr6:43597695|43601091:+	chr6	43597695	43601091	POLH	Protein-coding genes	0.975692	0	7.85328	0	10
chr22:40429605|40435554:-	chr22	40429605	40435554	MKL1	Protein-coding genes	2.22206	0.730551	11.2788	0	20
chr1:197642710|197658369:-	chr1	197642710	197658369	DENND1B	Protein-coding genes	11.6514	9.20379	42.9733	0	37
chr3:167522314|167537000:-	chr3	167522314	167537000	WDR49	Protein-coding genes	0.593489	0	5.47459	0	8
chr2:37019808|37020836:-	chr2	37019808	37020836	HEATR5B	Protein-coding genes	1.42197	0	8.2391	0	18
chr16:57164000|57173869:-	chr16	57164000	57173869	FAM192A	Protein-coding genes	5.53091	4.07379	19.174	0	24
chr9:19325938|19328162:+	chr9	19325938	19328162	DENND4C	Protein-coding genes	0.547271	0	6.17933	0	7
chr14:57244164|57247712:-	chr14	57244164	57247712	EXOC5	Protein-coding genes	0.671295	0	5.06932	0	10
chr3:136398748|136423044:-	chr3	136398748	136423044	STAG1	Protein-coding genes	1.40001	0	12.3346	0	12
chr1:35388909|35390098:+	chr1	35388909	35390098	ZMYM4	Protein-coding genes	2.70515	0.957845	23.1584	0	20
chr7:8003907|8008266:+	chr7	8003907	8008266	RP11-505D17.1;GLCCI1	Othes	1.07146	0	7.66443	0	10
chr8:67299208|67301380:-	chr8	67299208	67301380	ARFGEF1	Protein-coding genes	3.21925	1.82293	23.9807	0	23
chr6:138473305|138496371:-	chr6	138473305	138496371	NHSL1	Protein-coding genes	2.23911	0.793123	15.0821	0	20
chr8:94827262|94827793:+	chr8	94827262	94827793	INTS8	Protein-coding genes	0.835919	0	8.49832	0	8
chr13:49705620|49706372:-	chr13	49705620	49706372	KPNA3	Protein-coding genes	3.50478	1.59865	13.4628	0	22
chr20:41512845|41533570:-	chr20	41512845	41533570	CHD6	Protein-coding genes	1.59478	0	11.0478	0	18
chr16:50287911|50288350:+	chr16	50287911	50288350	ADCY7	Protein-coding genes	1.37607	0	10.8914	0	12
chr14:58442705|58444175:+	chr14	58442705	58444175	KIAA0586	Protein-coding genes	0.607964	0	9.81031	0	5
chr9:2191265|2192802:+	chr9	2191265	2192802	SMARCA2	Protein-coding genes	8.21809	5.61439	47.9615	0	34
chr1:100077164|100078548:+	chr1	100077164	100078548	MFSD14A;RP4-714D9.5	Othes	0.50601	0	5.6394	0	6
chr1:59900964|59916100:-	chr1	59900964	59916100	CYP2J2	Protein-coding genes	0.446859	0	3.16555	0	7
chr8:89722014|89725641:-	chr8	89722014	89725641	RP11-37B2.1	Long non-coding RNA genes	6.93802	4.42228	27.7753	0	30
chr16:56385918|56389375:-	chr16	56385918	56389375	AMFR	Protein-coding genes	5.94088	5.10339	23.5598	0	33
chr6:89854816|89857199:+	chr6	89854816	89857199	CASP8AP2	Protein-coding genes	1.38403	0	10.9488	0	14
chr1:50567076|50596216:-	chr1	50567076	50596216	FAF1	Protein-coding genes	3.74043	2.14504	17.3939	0	23
chr6:42822795|42830172:+	chr6	42822795	42830172	GLTSCR1L	Protein-coding genes	2.1462	0	10.9003	0	18
chr1:46055794|46080750:-	chr1	46055794	46080750	PIK3R3;RP4-533D7.6	Othes	4.16249	2.44652	26.278	0	28
chr2:151416560|151428922:+	chr2	151416560	151428922	RIF1	Protein-coding genes	0.306562	0	3.83535	0	5
chr13:24475471|24478276:-	chr13	24475471	24478276	PARP4	Protein-coding genes	4.1098	3.11969	22.5098	0	29
chr14:90744791|90786328:-	chr14	90744791	90786328	TTC7B	Protein-coding genes	0.609515	0	12.6332	0	6
chr15:55951375|55951589:-	chr15	55951375	55951589	NEDD4	Protein-coding genes	0.297749	0	3.08966	0	5
chr3:32764454|32769962:+	chr3	32764454	32769962	CNOT10	Protein-coding genes	0.493279	0	4.51152	0	6
chr19:7444203|7444454:+	chr19	7444203	7444454	CTD-2207O23.3;ARHGEF18	Othes	0.702862	0	8.75934	0	7
chr12:109175930|109176263:+	chr12	109175930	109176263	ACACB	Protein-coding genes	1.10039	0	9.75799	0	10
chr11:14771936|14819209:+	chr11	14771936	14819209	PDE3B	Protein-coding genes	1.0926	0	10.2989	0	6
chr7:35638349|35670328:-	chr7	35638349	35670328	HERPUD2	Protein-coding genes	0.377517	0	4.08678	0	5
chr9:111786792|111787947:+	chr9	111786792	111787947	NA	Othes	7.74397	2.51368	36.1323	0	20
chr20:13559007|13587370:-	chr20	13559007	13587370	TASP1	Protein-coding genes	5.11261	3.92018	21.4676	0	30
chr7:158749648|158798076:-	chr7	158749648	158798076	ESYT2	Protein-coding genes	0.562523	0	12.4067	0	5
chr10:35516522|35530243:+	chr10	35516522	35530243	CCNY	Protein-coding genes	5.66211	4.26114	15.293	0	33
chr15:70682757|70684446:-	chr15	70682757	70684446	UACA	Protein-coding genes	3.89323	3.29107	30.521	0	22
chr6:36899425|36902434:+	chr6	36899425	36902434	C6orf89	Protein-coding genes	0.646797	0	8.97518	0	6
chr9:96320997|96324169:-	chr9	96320997	96324169	RP11-240L7.5;SLC35D2	Othes	2.8215	1.85964	15.6128	0	23
chr5:37165538|37167213:-	chr5	37165538	37167213	C5orf42	Protein-coding genes	1.73384	0	32.701	0	12
chr20:48700752|48708421:-	chr20	48700752	48708421	PREX1	Protein-coding genes	0.354113	0	4.48759	0	5
chr2:65246523|65265175:+	chr2	65246523	65265175	ACTR2	Protein-coding genes	1.21342	0	6.76728	0	13
chrY:12686512|12709543:+	chrY	12686512	12709543	TTTY15;USP9Y	Othes	0.559149	0	5.19974	0	6
chr3:136398748|136502779:-	chr3	136398748	136502779	RNU6-1284P;STAG1	Othes	1.97932	0	21.4297	0	13
chr3:170145422|170178938:-	chr3	170145422	170178938	PHC3	Protein-coding genes	1.40073	0	10.1509	0	13
chr7:35667433|35673278:-	chr7	35667433	35673278	HERPUD2	Protein-coding genes	12.9285	10.9874	31.9265	0	39
chr12:122569680|122574380:+	chr12	122569680	122574380	KNTC1	Protein-coding genes	0.232966	0	2.11036	0	5
chr13:30630834|30647057:+	chr13	30630834	30647057	USPL1	Protein-coding genes	0.465494	0	5.60949	0	7
chr4:106324984|106337037:+	chr4	106324984	106337037	AIMP1	Protein-coding genes	0.430215	0	4.19479	0	6
chr15:80098415|80122800:+	chr15	80098415	80122800	ZFAND6	Protein-coding genes	11.3737	8.4143	49.1123	0	39
chr12:28225794|28307749:+	chr12	28225794	28307749	RP11-425D17.2;CCDC91	Othes	2.20818	0	19.0722	0	15
chr6:36496710|36507602:-	chr6	36496710	36507602	STK38	Protein-coding genes	0.619935	0	10.2317	0	7
chr14:39048651|39067296:-	chr14	39048651	39067296	SEC23A	Protein-coding genes	0.415381	0	5.57656	0	5
chr12:89459637|89492115:-	chr12	89459637	89492115	POC1B	Protein-coding genes	0.410648	0	6.58673	0	5
chr7:74239937|74249118:-	chr7	74239937	74249118	RFC2	Protein-coding genes	0.452535	0	6.13904	0	6
chr1:90937484|90941309:-	chr1	90937484	90941309	ZNF644	Protein-coding genes	0.98932	0	10.9835	0	6
chr3:47729024|47772936:-	chr3	47729024	47772936	SMARCC1	Protein-coding genes	3.0926	2.28486	19.174	0	24
chr1:172387132|172388809:+	chr1	172387132	172388809	DNM3	Protein-coding genes	0.488842	0	4.70277	0	6
chr5:37195857|37224740:-	chr5	37195857	37224740	C5orf42	Protein-coding genes	0.464606	0	7.74564	0	5
chr9:107321982|107325004:+	chr9	107321982	107325004	RAD23B	Protein-coding genes	0.783309	0	5.60949	0	10
chr6:18161326|18162924:+	chr6	18161326	18162924	KDM1B	Protein-coding genes	0.444147	0	2.72452	0	8
chr2:70216207|70230854:-	chr2	70216207	70230854	C2orf42;TIA1	Othes	0.311541	0	3.9032	0	5
chr9:20413720|20456786:-	chr9	20413720	20456786	MLLT3	Protein-coding genes	0.284373	0	3.05861	0	5
chr18:62348167|62354534:+	chr18	62348167	62354534	TNFRSF11A	Protein-coding genes	0.290195	0	3.54915	0	5
chr1:47368468|47375293:+	chr1	47368468	47375293	CMPK1	Protein-coding genes	5.88868	5.11747	24.5562	0	31
chr11:111752158|111753577:-	chr11	111752158	111753577	PPP2R1B	Protein-coding genes	2.20411	1.57544	21.316	0	21
chr12:27368261|27403541:+	chr12	27368261	27403541	ARNTL2	Protein-coding genes	0.850149	0	9.20856	0	9
chr3:11331339|11348035:+	chr3	11331339	11348035	ATG7	Protein-coding genes	1.12952	0	7.85328	0	12
chr15:44633504|44649011:-	chr15	44633504	44649011	SPG11	Protein-coding genes	0.489303	0	5.76339	0	6
chr10:179993|249088:+	chr10	179993	249088	ZMYND11	Protein-coding genes	2.44648	0.822794	11.2788	0	20
chr6:47283937|47286595:-	chr6	47283937	47286595	TNFRSF21	Protein-coding genes	72.5065	33.9473	958.713	2.11036	40
chr3:12574791|12576741:+	chr3	12574791	12576741	MKRN2	Protein-coding genes	1.92391	0	13.0804	0	15
chr19:13025020|13025552:+	chr19	13025020	13025552	NFIX	Protein-coding genes	6.00711	6.26629	26.9118	0	30
chr22:25375812|25381578:-	chr22	25375812	25381578	LRP5L	Protein-coding genes	2.00075	0	16.3708	0	15
chr17:80325029|80328477:+	chr17	80325029	80328477	RNF213	Protein-coding genes	3.28259	2.19126	32.535	0	22
chr13:19824919|19825235:-	chr13	19824919	19825235	ZMYM5	Protein-coding genes	0.364782	0	5.44904	0	5
chr1:197583151|197617759:-	chr1	197583151	197617759	DENND1B	Protein-coding genes	2.60905	0.980465	18.0461	0	20
chr1:220761657|220770556:+	chr1	220761657	220770556	2020-03-02	Protein-coding genes	1.54098	0	10.0401	0	12
chr1:26268482|26269614:+	chr1	26268482	26269614	CEP85	Protein-coding genes	1.53258	0	7.74564	0	16
chr14:54681934|54702580:+	chr14	54681934	54702580	SAMD4A	Protein-coding genes	0.980576	0	7.85328	0	9
chr8:61548070|61567318:-	chr8	61548070	61567318	ASPH	Protein-coding genes	1.59708	0	18.5306	0	12
chr3:33836043|33838327:+	chr3	33836043	33838327	PDCD6IP	Protein-coding genes	1.20646	0	11.791	0	15
chr22:37472442|37474677:-	chr22	37472442	37474677	MFNG	Protein-coding genes	0.792447	0	7.64849	0	9
chr1:145839889|145842477:+	chr1	145839889	145842477	POLR3C	Protein-coding genes	7.07681	5.41635	20.1941	0	36
chr11:87067693|87071615:+	chr11	87067693	87071615	TMEM135	Protein-coding genes	1.44984	0	11.9904	0	14
chr9:17226202|17236588:+	chr9	17226202	17236588	CNTLN	Protein-coding genes	3.99389	2.18359	43.6014	0	24
chr4:1694773|1696351:-	chr4	1694773	1696351	SLBP	Protein-coding genes	0.622634	0	7.67071	0	5
chr1:224411426|224424654:-	chr1	224411426	224424654	WDR26	Protein-coding genes	0.612001	0	9.68205	0	6
chr13:19741564|19759418:-	chr13	19741564	19759418	PSPC1	Protein-coding genes	1.09767	0	15.2605	0	9
chr9:17340826|17342444:+	chr9	17340826	17342444	CNTLN	Protein-coding genes	0.589654	0	9.68205	0	5
chr4:151132330|151135132:-	chr4	151132330	151135132	SH3D19	Protein-coding genes	4.60689	3.5437	23.4192	0	25
chr12:89459637|89497342:-	chr12	89459637	89497342	POC1B	Protein-coding genes	0.535763	0	5.57656	0	6
chr2:196292564|196308085:-	chr2	196292564	196308085	HECW2	Protein-coding genes	0.330417	0	2.52664	0	7
chr17:47361377|47377903:+	chr17	47361377	47377903	EFCAB13	Protein-coding genes	2.47414	0	30.6577	0	15
chr10:92893348|92895020:+	chr10	92893348	92895020	EXOC6	Protein-coding genes	0.933089	0	10.9003	0	8
chr3:170128683|170145521:-	chr3	170128683	170145521	PHC3	Protein-coding genes	0.484039	0	6.5402	0	5
chr8:103040797|103042407:+	chr8	103040797	103042407	ATP6V1C1	Protein-coding genes	1.81465	0	17.4405	0	16
chr1:204112914|204114605:+	chr1	204112914	204114605	SOX13	Protein-coding genes	5.94313	2.64596	44.6914	0	28
chr10:87151349|87158155:+	chr10	87151349	87158155	FAM35A	Protein-coding genes	0.413253	0	4.22443	0	6
chr8:100220278|100233537:+	chr8	100220278	100233537	SPAG1	Protein-coding genes	2.08426	0	20.0756	0	14
chr1:243286271|243344331:+	chr1	243286271	243344331	SDCCAG8	Protein-coding genes	0.597243	0	8.16858	0	7
chr9:77238001|77238386:+	chr9	77238001	77238386	VPS13A	Protein-coding genes	3.79825	2.19074	24.8134	0	27
chr8:66804374|66822459:+	chr8	66804374	66822459	SGK3	Protein-coding genes	1.33815	0	8.21461	0	13
chr10:110875965|110894198:+	chr10	110875965	110894198	PDCD4	Protein-coding genes	0.344078	0	3.36886	0	5
chr1:243199059|243225321:-	chr1	243199059	243225321	CEP170	Protein-coding genes	1.17151	0	7.60397	0	12
chr11:74604691|74620089:+	chr11	74604691	74620089	POLD3	Protein-coding genes	2.19723	0	15.3289	0	17
chr1:165890203|165891322:+	chr1	165890203	165891322	UCK2	Protein-coding genes	2.1611	0	13.691	0	18
chr4:128074459|128082305:+	chr4	128074459	128082305	LARP1B	Protein-coding genes	6.71135	6.05713	30.6952	0	33
chr10:87767672|87776427:-	chr10	87767672	87776427	ATAD1	Protein-coding genes	3.69252	2.78946	25.5793	0	24
chr1:23772110|23772426:-	chr1	23772110	23772426	RP5-886K2.3	Long non-coding RNA genes	0.638753	0	8.75934	0	5
chr17:37440504|37444768:+	chr17	37440504	37444768	TADA2A	Protein-coding genes	2.20389	1.70901	12.3409	0	21
chr10:3158913|3160330:-	chr10	3158913	3160330	PITRM1	Protein-coding genes	3.57393	2.67457	13.4559	0	30
chr6:97267871|97273062:-	chr6	97267871	97273062	MMS22L	Protein-coding genes	0.599519	0	5.60949	0	7
chr17:35778887|35779323:-	chr17	35778887	35779323	MMP28	Protein-coding genes	0.530887	0	4.87899	0	7
chr22:41135812|41140257:+	chr22	41135812	41140257	EP300	Protein-coding genes	2.52524	2.01575	12.4067	0	26
chr17:30931888|30945053:+	chr17	30931888	30945053	ADAP2	Protein-coding genes	0.299517	0	4.27313	0	5
chr11:34090178|34092056:+	chr11	34090178	34092056	CAPRIN1	Protein-coding genes	8.10547	7.32009	25.5793	0	36
chr1:196713734|196728522:+	chr1	196713734	196728522	CFH	Protein-coding genes	1.1054	0	9.85426	0	11
chr6:35869009|35872728:-	chr6	35869009	35872728	SRPK1	Protein-coding genes	1.02542	0	7.30187	0	12
chr2:43428099|43430302:-	chr2	43428099	43430302	THADA	Protein-coding genes	4.30591	2.44637	35.8111	0	25
chr5:143054438|143134105:+	chr5	143054438	143134105	ARHGAP26	Protein-coding genes	2.45366	0	16.4238	0	17
chr14:30580863|30581116:+	chr14	30580863	30581116	G2E3	Protein-coding genes	1.37631	0	11.2788	0	12
chr7:24623665|24650712:+	chr7	24623665	24650712	MPP6	Protein-coding genes	26.6512	18.8448	109.345	3.96562	40
chr3:89407268|89450370:+	chr3	89407268	89450370	EPHA3	Protein-coding genes	1.79005	0	16.8199	0	12
chr22:42209650|42215341:-	chr22	42209650	42215341	TCF20	Protein-coding genes	2.34398	0	11.8305	0	19
chr5:72861807|72865729:+	chr5	72861807	72865729	TNPO1	Protein-coding genes	14.9734	11.9171	54.5017	0	38
chr2:61482956|61490776:-	chr2	61482956	61490776	XPO1	Protein-coding genes	3.99694	2.54448	18.538	0	26
chr7:95111258|95120832:+	chr7	95111258	95120832	PPP1R9A	Protein-coding genes	0.457566	0	6.13904	0	6
chr1:70296129|70315566:-	chr1	70296129	70315566	ANKRD13C	Protein-coding genes	1.5133	0	10.7034	0	15
chr10:20176998|20219102:+	chr10	20176998	20219102	PLXDC2	Protein-coding genes	0.527887	0	8.44146	0	5
chr7:50669721|50674658:-	chr7	50669721	50674658	GRB10	Protein-coding genes	0.532831	0	5.4817	0	7
chr2:115309238|115343912:+	chr2	115309238	115343912	DPP10	Protein-coding genes	0.563502	0	6.28419	0	6
chr3:155897926|155911279:+	chr3	155897926	155911279	GMPS	Protein-coding genes	0.260281	0	2.75726	0	5
chrX:148661907|148662768:+	chrX	148661907	148662768	AFF2	Protein-coding genes	10.5735	7.96092	46.503	0	33
chr1:185214506|185231708:+	chr1	185214506	185231708	SWT1	Protein-coding genes	13.9566	8.96282	52.7023	0	36
chr10:102025155|102033339:-	chr10	102025155	102033339	C10orf76	Protein-coding genes	0.721483	0	7.66443	0	6
chr5:94868332|94924021:-	chr5	94868332	94924021	RF02271;MCTP1	Othes	2.3252	0	19.0716	0	17
chr17:42345558|42348520:-	chr17	42345558	42348520	STAT3	Protein-coding genes	0.523193	0	5.47459	0	7
chr2:179116667|179117613:-	chr2	179116667	179117613	SESTD1	Protein-coding genes	4.23366	2.9904	24.8134	0	27
chr11:34970138|34984728:+	chr11	34970138	34984728	PDHX	Protein-coding genes	4.18265	3.18721	26.3466	0	33
chr9:77339515|77351446:+	chr9	77339515	77351446	VPS13A	Protein-coding genes	0.548621	0	5.11587	0	6
chr7:77778337|77778814:+	chr7	77778337	77778814	RSBN1L	Protein-coding genes	6.22757	3.72106	31.5806	0	31
chr6:69737941|69752356:-	chr6	69737941	69752356	LMBRD1	Protein-coding genes	1.19014	0	10.2989	0	13
chr8:43064100|43077364:+	chr8	43064100	43077364	RP11-598P20.5;FNTA;RNU1-124P	Othes	1.36259	0	32.701	0	9
chr20:47246007|47249439:-	chr20	47246007	47249439	ZMYND8	Protein-coding genes	2.27957	0	19.6206	0	19
chr3:122536167|122540852:-	chr3	122536167	122540852	PARP9	Protein-coding genes	1.9065	0	11.2788	0	17
chr1:243545509|243573048:-	chr1	243545509	243573048	AKT3	Protein-coding genes	9.36252	6.04603	51.581	0	34
chr1:21748137|21753119:-	chr1	21748137	21753119	USP48	Protein-coding genes	0.505846	0	4.5381	0	7
chr15:72760406|72775097:-	chr15	72760406	72775097	ADPGK	Protein-coding genes	3.96536	2.64755	21.316	0	30
chr8:8922288|8922750:+	chr8	8922288	8922750	NA	Othes	1.49126	0	8.82418	0	12
chr18:8076454|8114827:+	chr18	8076454	8114827	PTPRM	Protein-coding genes	2.13024	0	11.8976	0	16
chr20:19964951|19970929:+	chr20	19964951	19970929	RIN2	Protein-coding genes	0.385567	0	5.11587	0	5
chr17:29676819|29703062:-	chr17	29676819	29703062	SSH2	Protein-coding genes	1.97686	0	9.81031	0	17
chr10:113040024|113089540:+	chr10	113040024	113089540	TCF7L2	Protein-coding genes	0.922637	0	14.6624	0	8
chr17:63193990|63200957:+	chr17	63193990	63200957	TANC2	Protein-coding genes	1.34559	0	9.02304	0	16
chr2:69363544|69374113:-	chr2	69363544	69374113	GFPT1	Protein-coding genes	2.57765	0	13.691	0	18
chr19:17162349|17163122:+	chr19	17162349	17163122	MYO9B	Protein-coding genes	1.28993	0	10.0971	0	15
chr10:20143294|20164567:+	chr10	20143294	20164567	PLXDC2	Protein-coding genes	1.16667	0	7.89516	0	12
chr22:17655661|17655832:+	chr22	17655661	17655832	BCL2L13	Protein-coding genes	0.495144	0	4.48759	0	6
chr3:33606590|33644903:-	chr3	33606590	33644903	CLASP2	Protein-coding genes	1.84181	0	19.6206	0	15
chr1:169798856|169800971:+	chr1	169798856	169800971	C1orf112	Protein-coding genes	1.16926	0	10.2317	0	12
chr11:3719411|3720825:-	chr11	3719411	3720825	NUP98	Protein-coding genes	0.595906	0	7.30187	0	7
chr18:62359954|62361793:+	chr18	62359954	62361793	TNFRSF11A	Protein-coding genes	0.490119	0	7.16221	0	5
chr1:26457166|26463433:-	chr1	26457166	26463433	RP3-476K8.3	Long non-coding RNA genes	1.14672	0	11.6185	0	9
chr3:152414940|152447773:+	chr3	152414940	152447773	MBNL1	Protein-coding genes	0.611119	0	5.60949	0	6
chr2:36877890|36886826:-	chr2	36877890	36886826	STRN	Protein-coding genes	0.523606	0	6.13904	0	7
chr2:26373366|26375148:+	chr2	26373366	26375148	EPT1	Protein-coding genes	1.07461	0	14.5847	0	11
chr3:47914816|47918841:-	chr3	47914816	47918841	MAP4	Protein-coding genes	0.490763	0	10.1509	0	6
chr6:69233289|69239226:+	chr6	69233289	69239226	ADGRB3	Protein-coding genes	2.00316	0	27.2452	0	8
chr18:9931809|9937066:+	chr18	9931809	9937066	VAPA	Protein-coding genes	16.6388	11.7303	63.8847	0	39
chr11:68564302|68576043:+	chr11	68564302	68576043	PPP6R3	Protein-coding genes	0.569983	0	10.0971	0	5
chr1:8624309|8656441:-	chr1	8624309	8656441	RERE	Protein-coding genes	0.820759	0	9.02304	0	6
chr4:76130655|76144473:-	chr4	76130655	76144473	NUP54	Protein-coding genes	0.865406	0	13.5346	0	6
chr17:29648143|29672129:-	chr17	29648143	29672129	SSH2	Protein-coding genes	1.52672	0	10.1406	0	14
chr10:92510049|92537550:-	chr10	92510049	92537550	IDE	Protein-coding genes	0.455474	0	6.13904	0	6
chr5:141580743|141583615:-	chr5	141580743	141583615	DIAPH1	Protein-coding genes	1.29225	0	13.6143	0	10
chr11:66748378|66759096:+	chr11	66748378	66759096	C11orf80	Protein-coding genes	1.12297	0	22.5098	0	7
chr9:33886880|33887454:+	chr9	33886880	33887454	UBE2R2	Protein-coding genes	0.490353	0	5.11587	0	7
chr1:38998170|39001106:+	chr1	38998170	39001106	AKIRIN1	Protein-coding genes	1.2709	0	6.73138	0	13
chr7:77749423|77750064:+	chr7	77749423	77750064	RSBN1L	Protein-coding genes	0.917585	0	11.3288	0	7
chr17:64591083|64606640:-	chr17	64591083	64606640	SMURF2	Protein-coding genes	1.28489	0	8.97518	0	13
chr13:20002849|20006586:+	chr13	20002849	20006586	ZMYM2	Protein-coding genes	2.97122	0	19.516	0	19
chr11:68347846|68348243:+	chr11	68347846	68348243	LRP5	Protein-coding genes	1.03714	0	13.3837	0	7
chr16:47641034|47669417:+	chr16	47641034	47669417	PHKB	Protein-coding genes	0.860445	0	9.20856	0	11
chr16:17355098|17358050:-	chr16	17355098	17358050	XYLT1	Protein-coding genes	0.97484	0	9.81031	0	8
chr15:90439331|90441684:+	chr15	90439331	90441684	IQGAP1	Protein-coding genes	1.21364	0	12.2603	0	12
chr9:121167488|121175224:+	chr9	121167488	121175224	CNTRL	Protein-coding genes	0.717501	0	8.97518	0	6
chr2:159729008|159743253:+	chr2	159729008	159743253	2020-03-07	Protein-coding genes	0.843338	0	6.5402	0	10
chr9:124994666|124999990:-	chr9	124994666	124999990	SCAI	Protein-coding genes	0.332673	0	3.92186	0	5
chr12:26995236|27003390:-	chr12	26995236	27003390	TM7SF3	Protein-coding genes	0.443712	0	4.09269	0	7
chr9:85677435|85712566:-	chr9	85677435	85712566	AGTPBP1	Protein-coding genes	2.08337	0	9.75799	0	17
chr1:59828779|59849183:+	chr1	59828779	59849183	HOOK1	Protein-coding genes	0.281805	0	3.08966	0	5
chr14:75622078|75624752:+	chr14	75622078	75624752	FLVCR2	Protein-coding genes	1.69324	0	18.5306	0	14
chr8:140846259|140879637:-	chr8	140846259	140879637	PTK2	Protein-coding genes	2.2652	2.06823	5.91525	0	24
chr5:75116565|75118297:-	chr5	75116565	75118297	ANKRD31	Protein-coding genes	2.20359	0	19.7085	0	18
chr15:63659735|63664594:-	chr15	63659735	63664594	HERC1	Protein-coding genes	0.639987	0	10.2276	0	6
chr5:149509878|149513209:-	chr5	149509878	149513209	CSNK1A1	Protein-coding genes	1.62596	0	10.2317	0	12
chr22:41656902|41658352:+	chr22	41656902	41658352	XRCC6	Protein-coding genes	0.364967	0	5.11587	0	5
chr8:100287500|100288267:-	chr8	100287500	100288267	RNF19A	Protein-coding genes	4.19175	3.13173	14.3244	0	32
chr3:68988294|69004482:-	chr3	68988294	69004482	EOGT	Protein-coding genes	0.564837	0	5.6394	0	8
chr1:224398096|224399034:-	chr1	224398096	224399034	MIR4742;WDR26	Othes	0.80089	0	5.44904	0	13
chr8:47291032|47294030:+	chr8	47291032	47294030	SPIDR	Protein-coding genes	0.884592	0	9.20856	0	10
chr6:130184102|130184620:-	chr6	130184102	130184620	SAMD3	Protein-coding genes	0.666802	0	7.85328	0	6
chr4:105386566|105438036:-	chr4	105386566	105438036	PPA2	Protein-coding genes	1.09195	0	7.13811	0	9
chr14:63598755|63599973:-	chr14	63598755	63599973	WDR89	Protein-coding genes	3.0892	1.0487	22.5576	0	20
chr3:9750944|9754885:+	chr3	9750944	9754885	OGG1	Protein-coding genes	0.594697	0	9.05073	0	6
chr8:103430611|103435790:+	chr8	103430611	103435790	DCAF13	Protein-coding genes	0.621527	0	6.73138	0	7
chr1:20744743|20780540:-	chr1	20744743	20780540	HP1BP3	Protein-coding genes	0.572313	0	8.97061	0	5
chr7:38789800|38796864:-	chr7	38789800	38796864	VPS41	Protein-coding genes	0.800365	0	6.39225	0	11
chr7:140034234|140058034:-	chr7	140034234	140058034	PARP12	Protein-coding genes	0.463026	0	6.24038	0	5
chr12:111658735|111659345:-	chr12	111658735	111659345	BRAP	Protein-coding genes	2.92547	2.00883	13.7265	0	24
chr16:304303|314683:-	chr16	304303	314683	AXIN1	Protein-coding genes	2.61841	1.71102	17.4405	0	21
chr15:32888171|32902040:-	chr15	32888171	32902040	FMN1	Protein-coding genes	1.7038	0	9.12734	0	19
chr9:96515648|96565483:-	chr9	96515648	96565483	CDC14B	Protein-coding genes	0.38196	0	4.94005	0	5
chr5:95736888|95755761:+	chr5	95736888	95755761	RHOBTB3	Protein-coding genes	0.421492	0	6.83059	0	5
chr2:71426459|71431428:+	chr2	71426459	71431428	ZNF638	Protein-coding genes	1.36379	0	8.72027	0	12
chr12:101908185|101914232:+	chr12	101908185	101914232	DRAM1	Protein-coding genes	6.51049	4.85565	32.7085	0	35
chr1:213071005|213077816:+	chr1	213071005	213077816	RPS6KC1	Protein-coding genes	0.494377	0	4.11955	0	6
chr10:45982522|45988847:+	chr10	45982522	45988847	SNORA74C-1;TIMM23	Othes	1.00551	0	7.16221	0	9
chr7:129203383|129206587:+	chr7	129203383	129206587	SMO	Protein-coding genes	0.430783	0	5.11587	0	6
chr1:84179176|84235364:+	chr1	84179176	84235364	PRKACB	Protein-coding genes	0.902313	0	11.9904	0	7
chr17:30759490|30769965:+	chr17	30759490	30769965	SUZ12P	Pseudogene	0.587359	0	5.44572	0	7
chr18:34806218|34812113:+	chr18	34806218	34812113	DTNA	Protein-coding genes	0.396422	0	6.73138	0	6
chr8:99878139|99887618:-	chr8	99878139	99887618	COX6C	Protein-coding genes	0.764417	0	8.72027	0	7
chr1:179347599|179348942:+	chr1	179347599	179348942	SOAT1	Protein-coding genes	1.07501	0	6.33109	0	13
chr11:59658865|59659469:-	chr11	59658865	59659469	PATL1	Protein-coding genes	10.6711	8.72503	35.9007	0	35
chr10:95922015|95927332:+	chr10	95922015	95927332	RP11-248J23.7;CC2D2B	Othes	4.05183	1.85329	28.3409	0	22
chr3:36996618|37004474:+	chr3	36996618	37004474	MLH1	Protein-coding genes	0.508393	0	5.46034	0	7
chr1:93210801|93216746:+	chr1	93210801	93216746	CCDC18	Protein-coding genes	2.58097	0	19.6206	0	19
chr11:18611476|18612488:-	chr11	18611476	18612488	SPTY2D1	Protein-coding genes	0.397732	0	3.87282	0	6
chr12:11047019|11121180:-	chr12	11047019	11121180	TAS2R63P;TAS2R46;TAS2R64P;RP11-673D15.7;TAS2R43;PRH1;PRH1-PRR4;TAS2R14	Othes	0.867445	0	11.8655	0	7
chr12:27654721|27667320:+	chr12	27654721	27667320	PPFIBP1	Protein-coding genes	0.422477	0	5.09899	0	5
chr2:38315283|38319019:-	chr2	38315283	38319019	ATL2	Protein-coding genes	0.727198	0	9.88009	0	9
chr5:151786571|151791062:+	chr5	151786571	151791062	G3BP1	Protein-coding genes	0.5341	0	5.68505	0	7
chr5:75343852|75344332:+	chr5	75343852	75344332	HMGCR	Protein-coding genes	0.8598	0	4.56367	0	11
chr11:85981128|85982003:-	chr11	85981128	85982003	PICALM	Protein-coding genes	3.0718	3.07413	10.5518	0	30
chr17:50990449|50993935:-	chr17	50990449	50993935	SPAG9	Protein-coding genes	1.80035	0	10.9492	0	19
chr6:167022408|167040339:+	chr6	167022408	167040339	FGFR1OP;RP11-517H2.6	Othes	0.672433	0	11.2549	0	5
chr5:62550366|62601848:+	chr5	62550366	62601848	LRRC70;IPO11	Othes	0.405766	0	2.75726	0	7
chr19:40705095|40705447:-	chr19	40705095	40705447	ADCK4	Protein-coding genes	0.859828	0	8.9225	0	8
chr21:36263545|36270157:+	chr21	36263545	36270157	DOPEY2	Protein-coding genes	0.314968	0	3.92186	0	5
chr12:122377388|122377960:-	chr12	122377388	122377960	CLIP1	Protein-coding genes	0.467598	0	5.9142	0	6
chr1:155777621|155784089:-	chr1	155777621	155784089	GON4L	Protein-coding genes	0.524669	0	5.60663	0	6
chr4:113609151|113679496:-	chr4	113609151	113679496	CAMK2D	Protein-coding genes	1.35402	0	10.2276	0	11
chr8:73805650|73830472:-	chr8	73805650	73830472	RP11-463D19.2;UBE2W	Othes	1.7713	0	15.3289	0	15
chr7:77583554|77600806:+	chr7	77583554	77600806	PTPN12	Protein-coding genes	0.876571	0	8.78219	0	9
chr19:48218870|48221855:-	chr19	48218870	48221855	CARD8	Protein-coding genes	1.48802	0	8.27178	0	18
chr1:39047035|39047987:+	chr1	39047035	39047987	NA	Othes	1.14862	0	14.1704	0	10
chr3:67746770|67750660:+	chr3	67746770	67750660	RP11-81N13.1	Long non-coding RNA genes	3.84302	1.03995	33.7911	0	20
chr12:26621122|26632059:-	chr12	26621122	26632059	ITPR2	Protein-coding genes	1.73786	0	28.3409	0	12
chr15:82138657|82152423:-	chr15	82138657	82152423	EFL1	Protein-coding genes	0.490934	0	5.85479	0	7
chr11:36633283|36648155:+	chr11	36633283	36648155	C11orf74	Protein-coding genes	0.68471	0	5.60949	0	7
chr16:70463168|70463774:+	chr16	70463168	70463774	FUK	Protein-coding genes	3.67974	3.81818	13.3012	0	29
chr8:17589467|17589765:+	chr8	17589467	17589765	PDGFRL	Protein-coding genes	1.23897	0	7.80048	0	14
chr16:16007815|16102717:+	chr16	16007815	16102717	ABCC1	Protein-coding genes	1.40582	0	9.49664	0	14
chr11:78101092|78109581:-	chr11	78101092	78109581	ALG8	Protein-coding genes	0.559234	0	5.44904	0	6
chr8:61525976|61556022:-	chr8	61525976	61556022	ASPH	Protein-coding genes	0.487933	0	7.30187	0	5
chr11:46493607|46512813:-	chr11	46493607	46512813	AMBRA1	Protein-coding genes	1.29742	0	10.9003	0	11
chr4:61934839|61983603:+	chr4	61934839	61983603	ADGRL3	Protein-coding genes	1.04421	0	20.7106	0	8
chr14:50180571|50188700:-	chr14	50180571	50188700	SOS2	Protein-coding genes	0.639934	0	9.12734	0	5
chr8:123021446|123030716:-	chr8	123021446	123030716	DERL1	Protein-coding genes	0.462945	0	4.09269	0	6
chr18:57731413|57732023:+	chr18	57731413	57732023	RP11-35G9.5	Long non-coding RNA genes	2.04008	0	23.1584	0	13
chr3:60325867|60328858:-	chr3	60325867	60328858	FHIT	Protein-coding genes	0.824532	0	7.89516	0	8
chr2:94196054|94203287:-	chr2	94196054	94203287	NA	Othes	4.10794	0	33.7911	0	14
chr5:88282041|88292643:+	chr5	88282041	88292643	CTC-358I24.1	Long non-coding RNA genes	1.645	0	15.6128	0	14
chr16:84845785|84854829:+	chr16	84845785	84854829	CRISPLD2	Protein-coding genes	0.51885	0	4.73754	0	6
chr11:47750915|47751290:-	chr11	47750915	47751290	FNBP4	Protein-coding genes	1.96679	0	24.6817	0	14
chr1:112576985|112591603:-	chr1	112576985	112591603	ST7L	Protein-coding genes	1.20062	0	10.8914	0	11
chr17:27303366|27311616:+	chr17	27303366	27311616	WSB1	Protein-coding genes	1.35961	0	8.49832	0	14
chr1:32592930|32595223:+	chr1	32592930	32595223	ZBTB8A;RP1-27O5.3	Othes	0.53231	0	4.48759	0	8
chr1:63478763|63510181:-	chr1	63478763	63510181	ITGB3BP	Protein-coding genes	0.544832	0	6.63256	0	6
chr10:45888164|45900426:-	chr10	45888164	45900426	PARGP1	Pseudogene	0.892605	0	9.20856	0	8
chr8:19361202|19373660:+	chr8	19361202	19373660	SH2D4A	Protein-coding genes	0.88588	0	7.89516	0	10
chr12:88160113|88176319:+	chr12	88160113	88176319	TMTC3	Protein-coding genes	0.519617	0	3.36569	0	8
chr9:33351559|33352719:+	chr9	33351559	33352719	NFX1	Protein-coding genes	10.3743	7.22002	65.402	0	38
chr14:77451186|77454102:-	chr14	77451186	77454102	VIPAS39	Protein-coding genes	0.511971	0	5.44572	0	6
chr3:172285925|172298787:+	chr3	172285925	172298787	FNDC3B	Protein-coding genes	1.69965	0	17.3939	0	14
chr4:94276338|94281590:+	chr4	94276338	94281590	SMARCAD1	Protein-coding genes	0.580729	0	5.60949	0	7
chr21:31700994|31705467:-	chr21	31700994	31705467	SCAF4	Protein-coding genes	0.623173	0	7.63024	0	6
chr2:127989563|127993308:-	chr2	127989563	127993308	SAP130	Protein-coding genes	0.513338	0	5.4764	0	6
chr13:77157936|77158109:-	chr13	77157936	77158109	MYCBP2	Protein-coding genes	0.356368	0	3.12019	0	7
chr4:17873387|17878213:-	chr4	17873387	17878213	LCORL	Protein-coding genes	0.877866	0	10.9528	0	6
chr5:57246299|57251141:+	chr5	57246299	57251141	GPBP1	Protein-coding genes	25.6477	18.0979	69.9286	1.91569	40
chr8:125008970|125009343:+	chr8	125008970	125009343	SQLE	Protein-coding genes	1.48275	0	6.39225	0	18
chr21:15777903|15833548:+	chr21	15777903	15833548	USP25	Protein-coding genes	1.25314	0	12.6854	0	11
chr10:24937183|24942436:-	chr10	24937183	24942436	PRTFDC1	Protein-coding genes	2.54256	0	27.6257	0	19
chr10:72708282|72741845:+	chr10	72708282	72741845	MIR4676;RP11-354E23.3;MCU	Othes	0.884015	0	18.0461	0	6
chr10:87894024|87895777:+	chr10	87894024	87895777	PTEN	Protein-coding genes	1.10241	0	11.9904	0	8
chr15:64980863|64983593:-	chr15	64980863	64983593	SPG21	Protein-coding genes	1.17422	0	13.4628	0	11
chr12:104886292|104928694:-	chr12	104886292	104928694	SLC41A2	Protein-coding genes	1.41128	0	13.3012	0	10
chr5:145703974|145765000:-	chr5	145703974	145765000	CTB-78O21.1;PRELID2	Othes	0.676006	0	9.20856	0	5
chr6:10893866|10898115:+	chr6	10893866	10898115	SYCP2L;RP11-637O19.3	Othes	0.385055	0	4.37713	0	5
chr15:51465565|51466311:-	chr15	51465565	51466311	DMXL2	Protein-coding genes	1.14881	0	17.9504	0	8
chr15:42561269|42563857:+	chr15	42561269	42563857	HAUS2	Protein-coding genes	0.421968	0	6.73772	0	5
chr2:152144887|152150229:-	chr2	152144887	152150229	STAM2	Protein-coding genes	1.21285	0	12.6854	0	9
chr10:20279702|20284286:+	chr10	20279702	20284286	PLXDC2	Protein-coding genes	0.41769	0	5.85479	0	5
chr7:74733922|74735532:+	chr7	74733922	74735532	GTF2I	Protein-coding genes	1.68683	0	9.81031	0	19
chr17:18865468|18872649:+	chr17	18865468	18872649	PRPSAP2	Protein-coding genes	0.517765	0	8.52757	0	5
chr10:50433475|50519921:-	chr10	50433475	50519921	SGMS1	Protein-coding genes	0.529991	0	7.63024	0	5
chr22:29978441|29991670:+	chr22	29978441	29991670	MTMR3	Protein-coding genes	2.35124	1.84233	16.3708	0	21
chr17:63792411|63806654:+	chr17	63792411	63806654	DDX42	Protein-coding genes	0.833027	0	5.85479	0	9
chr15:72496790|72544964:+	chr15	72496790	72544964	ARIH1	Protein-coding genes	0.333139	0	3.34594	0	5
chr3:69027899|69028295:-	chr3	69027899	69028295	TMF1	Protein-coding genes	0.723302	0	6.77743	0	8
chr17:66027500|66096632:-	chr17	66027500	66096632	CEP112	Protein-coding genes	0.648289	0	6.86325	0	7
chr4:38931450|38935790:+	chr4	38931450	38935790	FAM114A1	Protein-coding genes	1.61816	0	9.36058	0	14
chr1:46184959|46185308:+	chr1	46184959	46185308	TSPAN1	Protein-coding genes	0.273005	0	2.72452	0	5
chr12:111883580|111883768:+	chr12	111883580	111883768	MAPKAPK5	Protein-coding genes	2.64934	2	13.0804	0	26
chr20:5173522|5175279:+	chr20	5173522	5175279	CDS2	Protein-coding genes	0.523176	0	6.73138	0	6
chr5:55327715|55328811:+	chr5	55327715	55328811	SKIV2L2	Protein-coding genes	1.03137	0	10.9492	0	10
chr1:246726891|246744125:+	chr1	246726891	246744125	SCCPDH	Protein-coding genes	0.608157	0	5.14944	0	8
chr2:70230755|70236175:-	chr2	70230755	70236175	C2orf42;TIA1	Othes	0.83199	0	7.66443	0	9
chr6:147205970|147239270:+	chr6	147205970	147239270	STXBP5	Protein-coding genes	2.43187	1.81598	19.3709	0	23
chr3:196391812|196393619:-	chr3	196391812	196393619	UBXN7	Protein-coding genes	9.36077	5.91909	83.9326	0	34
chr2:27677294|27677924:+	chr2	27677294	27677924	SLC4A1AP	Protein-coding genes	2.76789	0	18.5306	0	19
chr11:68799217|68812576:-	chr11	68799217	68812576	CPT1A	Protein-coding genes	0.378545	0	5.11587	0	5
chr9:77238001|77260224:+	chr9	77238001	77260224	VPS13A	Protein-coding genes	1.58604	0	9.85426	0	17
chr12:57945627|57953689:+	chr12	57945627	57953689	ATP23	Protein-coding genes	1.65738	0	12.0441	0	11
chr1:35901947|35902337:+	chr1	35901947	35902337	AGO1	Protein-coding genes	0.393386	0	5.60949	0	5
chr8:42966472|42968214:+	chr8	42966472	42968214	HOOK3	Protein-coding genes	0.796386	0	8.77073	0	9
chr14:63998913|64007222:+	chr14	63998913	64007222	SYNE2	Protein-coding genes	0.733311	0	16.3505	0	6
chr15:82813102|82826846:+	chr15	82813102	82826846	WHAMM	Protein-coding genes	0.521774	0	10.2317	0	5
chrX:97072940|97114965:+	chrX	97072940	97114965	RF00017;DIAPH2	Othes	0.605045	0	10.1509	0	5
chr7:24861612|24892621:-	chr7	24861612	24892621	OSBPL3	Protein-coding genes	0.640914	0	3.38364	0	11
chr2:74073548|74080591:+	chr2	74073548	74080591	TET3	Protein-coding genes	2.4015	1.85513	13.5973	0	24
chr12:19336514|19348519:+	chr12	19336514	19348519	PLEKHA5	Protein-coding genes	0.455869	0	4.21108	0	7
chr17:37440504|37462121:+	chr17	37440504	37462121	CTC-421K24.1;TADA2A	Othes	1.95132	1.87693	9.12734	0	23
chr4:169002070|169007756:-	chr4	169002070	169007756	CBR4	Protein-coding genes	3.53088	2.35312	15.3289	0	27
chr17:19920035|19936430:-	chr17	19920035	19936430	RP11-209D14.4;AKAP10	Othes	0.457796	0	6.58673	0	6
chr3:141959673|141970141:-	chr3	141959673	141970141	TFDP2	Protein-coding genes	0.49944	0	7.89516	0	5
chr18:13067830|13073185:+	chr18	13067830	13073185	CEP192	Protein-coding genes	0.531726	0	5.57656	0	6
chr12:111679150|111681835:-	chr12	111679150	111681835	BRAP	Protein-coding genes	0.68696	0	7.57993	0	7
chr2:61873001|61879011:-	chr2	61873001	61879011	CCT4	Protein-coding genes	0.527912	0	5.11587	0	8
chr21:33750142|33755397:+	chr21	33750142	33755397	ITSN1	Protein-coding genes	0.368345	0	4.24916	0	5
chr3:122752590|122777906:-	chr3	122752590	122777906	HSPBAP1	Protein-coding genes	1.44511	0	13.3012	0	12
chr8:73595165|73688813:-	chr8	73595165	73688813	STAU2;RP11-463D19.2	Othes	0.540233	0	5.27591	0	8
chr14:37369516|37422949:+	chr14	37369516	37422949	MIPOL1	Protein-coding genes	0.723824	0	8.16858	0	7
chr13:99529466|99537863:+	chr13	99529466	99537863	TM9SF2	Protein-coding genes	1.58586	0	19.4403	0	11
chr4:122927636|122979386:+	chr4	122927636	122979386	SPATA5	Protein-coding genes	0.341777	0	5.44572	0	5
chr15:43056343|43059192:-	chr15	43056343	43059192	UBR1	Protein-coding genes	0.673222	0	10.0971	0	8
chr2:10644319|10668723:-	chr2	10644319	10668723	NOL10	Protein-coding genes	4.04521	2.81216	17.6484	0	25
chr6:18159882|18171479:+	chr6	18159882	18171479	KDM1B	Protein-coding genes	1.60821	0	11.2788	0	13
chr13:20574379|20583019:+	chr13	20574379	20583019	IFT88	Protein-coding genes	0.340212	0	3.92186	0	5
chr9:5954015|5988545:-	chr9	5954015	5988545	KIAA2026	Protein-coding genes	3.53642	2.26641	25.1831	0	23
chr2:63433744|63439871:-	chr2	63433744	63439871	WDPCP	Protein-coding genes	3.77854	2.28486	18.3959	0	27
chr6:117538619|117543211:+	chr6	117538619	117543211	DCBLD1	Protein-coding genes	0.314017	0	3.92186	0	5
chr1:246556572|246557534:-	chr1	246556572	246557534	TFB2M	Protein-coding genes	0.731784	0	5.27591	0	8
chr13:112504031|112527484:-	chr13	112504031	112527484	TUBGCP3	Protein-coding genes	1.41059	0	14.1704	0	15
chr8:103404775|103407784:-	chr8	103404775	103407784	SLC25A32	Protein-coding genes	6.75775	4.10174	45.9978	0	32
chr20:19799621|19815298:+	chr20	19799621	19815298	RP1-122P22.2	Long non-coding RNA genes	0.450182	0	5.11587	0	6
chr11:17091333|17094385:-	chr11	17091333	17094385	PIK3C2A	Protein-coding genes	0.40995	0	7.20922	0	5
chr3:141501948|141529802:+	chr3	141501948	141529802	RP11-438D8.4;RASA2	Othes	0.636311	0	6.91611	0	6
chr14:71036064|71052012:+	chr14	71036064	71052012	PCNX1	Protein-coding genes	0.742501	0	10.8981	0	6
chr10:91951402|91966757:+	chr10	91951402	91966757	BTAF1	Protein-coding genes	1.49189	0	22.5098	0	13
chr2:105342847|105343223:+	chr2	105342847	105343223	C2orf49	Protein-coding genes	1.11245	0	16.3505	0	10
chr14:75100991|75101765:-	chr14	75100991	75101765	NEK9	Protein-coding genes	0.664301	0	4.08678	0	10
chr12:101780151|101796762:-	chr12	101780151	101796762	RNU6-172P;GNPTAB	Othes	1.03582	0	15.2605	0	11
chr10:7243557|7285954:-	chr10	7243557	7285954	SFMBT2	Protein-coding genes	14.6552	8.90753	83.0204	0	37
chr2:168161786|168182090:-	chr2	168161786	168182090	STK39	Protein-coding genes	11.6277	9.89706	41.1955	0	37
chr2:9509978|9527954:-	chr2	9509978	9527954	ADAM17	Protein-coding genes	0.513514	0	4.48759	0	7
chr11:129093620|129124894:-	chr11	129093620	129124894	ARHGAP32	Protein-coding genes	1.87218	0	9.98382	0	16
chr1:243270091|243308177:+	chr1	243270091	243308177	SDCCAG8	Protein-coding genes	1.30555	0	11.2788	0	16
chr17:43095845|43124115:-	chr17	43095845	43124115	BRCA1	Protein-coding genes	1.26108	0	8.16858	0	13
chr7:27748517|27769834:+	chr7	27748517	27769834	TAX1BP1	Protein-coding genes	0.72534	0	10.2317	0	8
chr9:36375933|36376127:-	chr9	36375933	36376127	RNF38	Protein-coding genes	1.8659	0	12.5684	0	16
chr2:190900563|190910321:+	chr2	190900563	190910321	GLS	Protein-coding genes	3.08004	0.957845	27.2286	0	20
chr21:29321220|29329693:+	chr21	29321220	29329693	BACH1	Protein-coding genes	26.485	20.8763	86.9943	0	39
chr3:160356012|160381718:-	chr3	160356012	160381718	IFT80;RP11-432B6.3	Othes	0.832597	0	7.89516	0	9
chr19:45277922|45278615:+	chr19	45277922	45278615	MARK4	Protein-coding genes	5.49537	4.46731	19.0722	0	33
chr5:69306816|69314043:-	chr5	69306816	69314043	RP11-1113N2.2;CCDC125	Othes	1.27956	0	17.4405	0	9
chr18:3126700|3131496:-	chr18	3126700	3131496	MYOM1	Protein-coding genes	1.36813	0	14.1704	0	12
chr11:46788680|46790583:-	chr11	46788680	46790583	CKAP5	Protein-coding genes	0.594902	0	5.80923	0	7
chr9:125669817|125672643:-	chr9	125669817	125672643	MAPKAP1	Protein-coding genes	0.752482	0	4.93676	0	10
chr8:98526741|98548161:-	chr8	98526741	98548161	STK3	Protein-coding genes	4.47865	3.06192	14.3244	0	29
chr7:107179878|107196151:+	chr7	107179878	107196151	HBP1	Protein-coding genes	0.465619	0	5.49565	0	5
chr10:74838682|74843478:+	chr10	74838682	74843478	KAT6B	Protein-coding genes	3.03833	2.20259	14.5847	0	24
chr2:42682400|42682589:+	chr2	42682400	42682589	MTA3	Protein-coding genes	0.742535	0	6.34498	0	9
chr6:7303549|7310029:-	chr6	7303549	7310029	SSR1	Protein-coding genes	6.94042	4.67732	23.9807	0	35
chr17:4066446|4072756:-	chr17	4066446	4072756	ZZEF1	Protein-coding genes	4.29801	3.4583	13.139	0	33
chr5:59180594|59215968:-	chr5	59180594	59215968	PDE4D	Protein-coding genes	1.80147	0	15.2605	0	12
chr19:8337794|8339167:-	chr19	8337794	8339167	KANK3	Protein-coding genes	1.36497	0	8.94916	0	12
chr1:91507853|91508397:+	chr1	91507853	91508397	CDC7	Protein-coding genes	1.24057	0	21.8007	0	8
chr10:27673959|27675554:-	chr10	27673959	27675554	MKX	Protein-coding genes	1.51393	0	8.23341	0	11
chr2:72718102|72731245:-	chr2	72718102	72731245	EXOC6B	Protein-coding genes	1.44324	0	7.89516	0	16
chr10:102029637|102040125:-	chr10	102029637	102040125	C10orf76	Protein-coding genes	0.393922	0	4.38536	0	5
chr13:40758947|40759106:-	chr13	40758947	40759106	MRPS31	Protein-coding genes	0.486348	0	4.11955	0	7
chr12:82386802|82456820:+	chr12	82386802	82456820	METTL25	Protein-coding genes	0.468415	0	7.74564	0	6
chr12:19274515|19274983:+	chr12	19274515	19274983	PLEKHA5	Protein-coding genes	1.05054	0	7.16221	0	9
chr7:90917600|90955817:+	chr7	90917600	90955817	CDK14	Protein-coding genes	1.6272	0	11.219	0	14
chr12:56159586|56160320:+	chr12	56159586	56160320	MYL6B;MYL6	Othes	0.446969	0	5.80923	0	5
chr15:60442415|60445791:-	chr15	60442415	60445791	ICE2	Protein-coding genes	24.7793	18.1691	123.174	3.11984	40
chr17:29482196|29495727:+	chr17	29482196	29495727	TAOK1	Protein-coding genes	0.51917	0	6.5402	0	6
chr15:78465250|78466489:+	chr15	78465250	78466489	IREB2	Protein-coding genes	0.467318	0	4.68029	0	6
chr10:26500818|26511906:+	chr10	26500818	26511906	RNA5SP307;APBB1IP	Othes	1.01277	0	15.7903	0	8
chr1:154241512|154246375:+	chr1	154241512	154246375	UBAP2L	Protein-coding genes	0.442268	0	3.36886	0	7
chr2:20278582|20327378:-	chr2	20278582	20327378	PUM2	Protein-coding genes	2.22056	0	21.8007	0	15
chr16:56936686|56942237:+	chr16	56936686	56942237	RP11-325K4.3;RP11-325K4.2;HERPUD1	Othes	0.797494	0	8.72027	0	8
chr1:172551511|172570730:+	chr1	172551511	172570730	SUCO	Protein-coding genes	0.644242	0	7.80639	0	6
chr1:97679094|97699547:-	chr1	97679094	97699547	DPYD	Protein-coding genes	2.70002	2.02339	13.2651	0	22
chr4:40761170|40798904:+	chr4	40761170	40798904	RP11-632F7.1;NSUN7	Othes	0.676844	0	9.12734	0	8
chr8:68017845|68030658:+	chr8	68017845	68030658	PREX2	Protein-coding genes	0.80182	0	4.22073	0	11
chr15:64859893|64865228:+	chr15	64859893	64865228	PLEKHO2;AC069368.3	Othes	1.03618	0	8.16858	0	11
chr2:44209209|44213757:+	chr2	44209209	44213757	PPM1B	Protein-coding genes	1.11234	0	14.1704	0	8
chr7:99388038|99390012:+	chr7	99388038	99390012	ARPC1B;RP5-900K19.2	Othes	1.88399	0	17.9504	0	18
chr21:15762890|15766141:+	chr21	15762890	15766141	USP25	Protein-coding genes	47.1719	36.7387	221.277	3.11984	40
chr14:103778744|103797518:-	chr14	103778744	103797518	RF00280;PPP1R13B	Othes	11.5028	8.06162	82.877	0	37
chr3:37294978|37319194:+	chr3	37294978	37319194	GOLGA4	Protein-coding genes	0.326279	0	4.87899	0	5
chr1:233135012|233139855:-	chr1	233135012	233139855	PCNX2	Protein-coding genes	0.58631	0	9.0762	0	6
chr17:79077429|79081073:+	chr17	79077429	79081073	ENGASE	Protein-coding genes	0.622179	0	10.2317	0	6
chr5:78509783|78510398:-	chr5	78509783	78510398	LHFPL2	Protein-coding genes	0.628609	0	8.18538	0	8
chr22:44196154|44198722:+	chr22	44196154	44198722	PARVG	Protein-coding genes	0.464624	0	5.8955	0	5
chrX:53645310|53654131:-	chrX	53645310	53654131	HUWE1	Protein-coding genes	7.20892	4.20448	31.611	0	36
chr7:150233034|150235253:-	chr7	150233034	150235253	NA	Othes	0.578933	0	8.18538	0	5
chr12:19500096|19512465:+	chr12	19500096	19512465	RP11-841C19.1;AEBP2	Othes	0.276926	0	3.06952	0	5
chr22:28699837|28734727:-	chr22	28699837	28734727	CHEK2	Protein-coding genes	1.61836	0	11.2549	0	15
chr11:85974707|86003451:-	chr11	85974707	86003451	PICALM	Protein-coding genes	0.604171	0	9.81031	0	5
chr13:29530537|29536202:-	chr13	29530537	29536202	SLC7A1	Protein-coding genes	0.390942	0	5.14944	0	5
chr4:48377895|48383784:+	chr4	48377895	48383784	SLAIN2	Protein-coding genes	0.451654	0	9.20856	0	5
chr12:26979783|26990627:-	chr12	26979783	26990627	TM7SF3	Protein-coding genes	2.64376	1.52367	15.7066	0	21
chr2:61284874|61295290:-	chr2	61284874	61295290	USP34	Protein-coding genes	2.67202	1.50586	16.8977	0	21
chr14:31141857|31172122:-	chr14	31141857	31172122	HECTD1	Protein-coding genes	0.793606	0	9.53581	0	7
chr12:108652271|108701323:-	chr12	108652271	108701323	CORO1C	Protein-coding genes	0.98638	0	6.56951	0	11
chr15:85664562|85684873:+	chr15	85664562	85684873	AKAP13	Protein-coding genes	1.7054	0.730551	5.60949	0	20
chr3:319682|328354:+	chr3	319682	328354	CHL1	Protein-coding genes	0.808681	0	14.1704	0	5
chr10:91848382|91851336:+	chr10	91848382	91851336	TNKS2	Protein-coding genes	1.1093	0	8.97518	0	11
chr7:151117094|151118632:+	chr7	151117094	151118632	AGAP3	Protein-coding genes	0.893627	0	12.4067	0	10
chr1:70274719|70306290:-	chr1	70274719	70306290	ANKRD13C	Protein-coding genes	0.354874	0	3.14609	0	5
chr2:3559447|3559729:+	chr2	3559447	3559729	AC108488.3	Long non-coding RNA genes	1.18912	0	13.5346	0	12
chr20:21214534|21215648:+	chr20	21214534	21215648	KIZ	Protein-coding genes	1.57324	1.6202	9.26436	0	21
chr8:17972328|17972687:+	chr8	17972328	17972687	PCM1	Protein-coding genes	4.44494	2.33588	27.2508	0	27
chr7:99390892|99391253:+	chr7	99390892	99391253	ARPC1B;RP5-900K19.2	Othes	2.49401	1.50586	19.0722	0	21
chr16:71676446|71679535:-	chr16	71676446	71679535	PHLPP2	Protein-coding genes	0.915493	0	16.4238	0	10
chr2:99442316|99464985:-	chr2	99442316	99464985	REV1	Protein-coding genes	0.694005	0	5.8955	0	10
chr2:45840379|45843063:+	chr2	45840379	45843063	PRKCE	Protein-coding genes	0.885812	0	7.00341	0	10
chr8:18572527|18575285:-	chr8	18572527	18575285	PSD3	Protein-coding genes	1.15451	0	9.85426	0	16
chr3:179203543|179204588:+	chr3	179203543	179204588	PIK3CA	Protein-coding genes	6.82985	5.72968	21.4297	0	37
chr10:102143044|102145090:+	chr10	102143044	102145090	PPRC1	Protein-coding genes	0.644944	0	8.75934	0	7
chr6:69014037|69063036:+	chr6	69014037	69063036	ADGRB3	Protein-coding genes	1.00295	0	18.5306	0	6
chr6:144487547|144511123:+	chr6	144487547	144511123	UTRN	Protein-coding genes	1.05192	0	7.57993	0	11
chr11:87302295|87306005:+	chr11	87302295	87306005	TMEM135	Protein-coding genes	0.893821	0	20.7106	0	6
chr5:94868332|94912976:-	chr5	94868332	94912976	RF02271;MCTP1	Othes	1.82304	0	19.4324	0	19
chr15:90439331|90443478:+	chr15	90439331	90443478	IQGAP1	Protein-coding genes	17.9178	18.3288	71.6221	0	39
chr14:49664625|49665163:-	chr14	49664625	49665163	POLE2	Protein-coding genes	0.782605	0	5.47459	0	11
chr8:55941854|55969793:+	chr8	55941854	55969793	LYN	Protein-coding genes	0.563685	0	5.60949	0	7
chr6:168543624|168549203:+	chr6	168543624	168549203	SMOC2	Protein-coding genes	0.899603	0	7.74564	0	8
chr5:179966805|179980200:-	chr5	179966805	179980200	RNF130	Protein-coding genes	0.636549	0	7.85328	0	5
chr2:238025341|238035940:+	chr2	238025341	238035940	UBE2F;UBE2F-SCLY	Othes	1.6272	0	12.3409	0	10
chr5:78015409|78020789:-	chr5	78015409	78020789	AP3B1	Protein-coding genes	0.286236	0	3.34594	0	5
chr11:118481714|118482495:+	chr11	118481714	118482495	KMT2A	Protein-coding genes	0.378734	0	4.4853	0	5
chr2:207596913|207597483:+	chr2	207596913	207597483	CREB1	Protein-coding genes	1.41268	0	14.6624	0	10
chr2:128159513|128164825:+	chr2	128159513	128164825	UGGT1	Protein-coding genes	0.367842	0	3.5017	0	5
chrX:45010960|45037689:+	chrX	45010960	45037689	KDM6A	Protein-coding genes	1.87523	0	9.20856	0	16
chr11:36610080|36636117:+	chr11	36610080	36636117	C11orf74	Protein-coding genes	0.627666	0	9.26436	0	7
chr12:48833276|48834497:-	chr12	48833276	48834497	DDX23	Protein-coding genes	0.412298	0	4.87899	0	5
chr14:100084686|100097658:+	chr14	100084686	100097658	EVL	Protein-coding genes	0.588722	0	6.72796	0	9
chr5:73857655|73858219:+	chr5	73857655	73858219	ARHGEF28	Protein-coding genes	0.711757	0	18.0461	0	6
chr4:94618003|94640450:+	chr4	94618003	94640450	PDLIM5	Protein-coding genes	0.813368	0	5.44904	0	10
chr7:66127703|66145500:+	chr7	66127703	66145500	AC068533.7;CRCP	Othes	2.272	0	14.6624	0	15
chr8:60572045|60591969:+	chr8	60572045	60591969	RAB2A	Protein-coding genes	10.0207	8.62596	49.0515	0	38
chr20:51674152|51690819:-	chr20	51674152	51690819	ATP9A	Protein-coding genes	6.10189	4.13647	24.5119	0	30
chr4:2949933|2953645:-	chr4	2949933	2953645	NOP14	Protein-coding genes	1.4914	0	8.2391	0	17
chr14:20993117|20994063:+	chr14	20993117	20994063	METTL17	Protein-coding genes	1.16438	0	16.4595	0	9
chr14:35096557|35108236:-	chr14	35096557	35108236	PPP2R3C	Protein-coding genes	0.366031	0	3.63048	0	6
chr3:142566120|142568154:-	chr3	142566120	142568154	ATR	Protein-coding genes	1.02519	0	7.63024	0	11
chr3:33411580|33425741:-	chr3	33411580	33425741	UBP1	Protein-coding genes	1.47496	0	9.20856	0	16
chr8:115603872|115623758:-	chr8	115603872	115623758	TRPS1	Protein-coding genes	1.52768	0	8.97061	0	13
chr7:26684735|26727006:-	chr7	26684735	26727006	SKAP2	Protein-coding genes	0.998075	0	5.94882	0	14
chr1:51745535|51765981:+	chr1	51745535	51765981	OSBPL9	Protein-coding genes	1.00129	0	6.24038	0	12
chr3:142355400|142370620:-	chr3	142355400	142370620	XRN1	Protein-coding genes	0.485609	0	7.00341	0	5
chr18:9204475|9221999:+	chr18	9204475	9221999	RP11-21J18.1;ANKRD12	Othes	5.28019	2.96607	27.0691	0	28
chr1:113704080|113706722:-	chr1	113704080	113706722	PHTF1	Protein-coding genes	1.07415	0	10.9003	0	9
chr8:43059091|43085396:+	chr8	43059091	43085396	RP11-598P20.5;FNTA;RNU1-124P	Othes	0.486422	0	5.46034	0	6
chr15:70690453|70699660:-	chr15	70690453	70699660	UACA	Protein-coding genes	0.386133	0	8.23341	0	5
chr12:42355160|42398994:+	chr12	42355160	42398994	RP11-351C21.2;RNU6-249P;PPHLN1	Othes	2.79152	1.75578	10.9003	0	21
chr1:155378280|155395553:-	chr1	155378280	155395553	ASH1L	Protein-coding genes	1.45672	0	18.5306	0	14
chr9:325670|340321:+	chr9	325670	340321	DOCK8	Protein-coding genes	1.77293	0	13.4628	0	14
chr11:59639047|59643035:-	chr11	59639047	59643035	PATL1	Protein-coding genes	0.95736	0	14.6624	0	9
chr9:125467971|125484583:-	chr9	125467971	125484583	MAPKAP1	Protein-coding genes	0.507597	0	5.44904	0	7
chr1:15638306|15643650:+	chr1	15638306	15643650	DDI2	Protein-coding genes	9.5751	7.61711	30.6828	0	38
chr11:70422939|70431280:+	chr11	70422939	70431280	CTTN	Protein-coding genes	0.711421	0	17.3939	0	7
chr9:112403994|112405722:+	chr9	112403994	112405722	HSDL2	Protein-coding genes	2.06254	1.87693	15.4913	0	22
chr17:19780471|19781104:-	chr17	19780471	19781104	ULK2	Protein-coding genes	0.328488	0	4.5381	0	5
chr6:87215902|87245644:+	chr6	87215902	87245644	ZNF292	Protein-coding genes	0.787271	0	6.75909	0	7
chr20:44509890|44514040:-	chr20	44509890	44514040	SERINC3	Protein-coding genes	1.48518	0	10.0971	0	15
chr17:61954935|61956481:-	chr17	61954935	61956481	MED13	Protein-coding genes	0.774749	0	7.57993	0	8
chr5:65635300|65636043:+	chr5	65635300	65636043	TRAPPC13	Protein-coding genes	0.854994	0	6.76728	0	10
chr1:37866458|37874088:-	chr1	37866458	37874088	INPP5B	Protein-coding genes	3.26011	2.44852	17.5081	0	23
chr3:195301574|195302174:-	chr3	195301574	195302174	ACAP2	Protein-coding genes	2.40369	0	15.7066	0	19
chr12:105203702|105211317:-	chr12	105203702	105211317	APPL2	Protein-coding genes	0.453932	0	4.24916	0	7
chr3:136464880|136502779:-	chr3	136464880	136502779	STAG1	Protein-coding genes	4.39619	2.85803	37.22	0	27
chr19:22072808|22073564:+	chr19	22072808	22073564	ZNF257	Protein-coding genes	4.30783	2.88236	21.316	0	24
chr3:47097954|47103423:-	chr3	47097954	47103423	SETD2	Protein-coding genes	7.94936	6.88125	26.278	0	36
chr22:46235132|46235509:+	chr22	46235132	46235509	PPARA	Protein-coding genes	0.909496	0	5.44572	0	11
chr18:76868684|76881512:+	chr18	76868684	76881512	ZNF236	Protein-coding genes	0.294704	0	3.11984	0	5
chr12:118036337|118038388:-	chr12	118036337	118038388	WSB2	Protein-coding genes	0.340759	0	3.12019	0	6
chr5:57235965|57249576:+	chr5	57235965	57249576	GPBP1	Protein-coding genes	0.55036	0	4.37967	0	9
chr5:112780789|112801383:+	chr5	112780789	112801383	APC	Protein-coding genes	0.649842	0	6.73138	0	7
chr6:116716218|116724375:+	chr6	116716218	116724375	KPNA5	Protein-coding genes	1.25445	0	8.75934	0	12
chr3:170149085|170178938:-	chr3	170149085	170178938	PHC3	Protein-coding genes	0.782371	0	8.42215	0	7
chr17:281767|327579:-	chr17	281767	327579	RPH3AL	Protein-coding genes	3.31868	0	41.9501	0	19
chr21:39206107|39212707:-	chr21	39206107	39212707	BRWD1	Protein-coding genes	22.2232	16.1095	69.984	4.15979	40
chr14:77552095|77576915:-	chr14	77552095	77576915	SPTLC2	Protein-coding genes	0.494343	0	9.02304	0	5
chr9:120989045|120991280:-	chr9	120989045	120991280	C5	Protein-coding genes	0.632083	0	7.66443	0	7
chr5:80725452|80813741:+	chr5	80725452	80813741	MSH3	Protein-coding genes	0.259906	0	2.25576	0	5
chr11:16095995|16111926:-	chr11	16095995	16111926	SOX6	Protein-coding genes	0.401216	0	5.60663	0	5
chr20:33366858|33379691:-	chr20	33366858	33379691	CDK5RAP1	Protein-coding genes	0.297726	0	2.72286	0	6
chr18:76849525|76875664:+	chr18	76849525	76875664	ZNF236	Protein-coding genes	0.774633	0	9.02304	0	6
chr2:106145189|106166083:-	chr2	106145189	106166083	UXS1	Protein-coding genes	11.1734	7.19885	47.9615	0	38
chr6:144531051|144577288:+	chr6	144531051	144577288	UTRN	Protein-coding genes	0.345729	0	2.94139	0	6
chr4:25765325|25767830:-	chr4	25765325	25767830	SEL1L3	Protein-coding genes	1.53863	0	11.2788	0	16
chr8:100923954|100925039:-	chr8	100923954	100925039	YWHAZ	Protein-coding genes	1.54357	0	11.6185	0	11
chr12:95485878|95504161:+	chr12	95485878	95504161	METAP2	Protein-coding genes	0.976089	0	16.3505	0	8
chr9:128600079|128605477:+	chr9	128600079	128605477	SPTAN1	Protein-coding genes	0.472629	0	4.73754	0	6
chr7:140113490|140120529:-	chr7	140113490	140120529	KDM7A	Protein-coding genes	1.15658	0	14.637	0	8
chr2:149468644|149486345:+	chr2	149468644	149486345	LYPD6	Protein-coding genes	0.897298	0	12.256	0	8
chr13:46003138|46020557:-	chr13	46003138	46020557	ZC3H13	Protein-coding genes	3.05495	2.25182	18.5306	0	24
chr10:63206594|63209235:-	chr10	63206594	63209235	JMJD1C	Protein-coding genes	1.15853	0	14.8209	0	13
chr10:60261858|60279639:-	chr10	60261858	60279639	ANK3	Protein-coding genes	0.572009	0	3.77051	0	9
chr4:176727777|176729746:-	chr4	176727777	176729746	VEGFC	Protein-coding genes	0.513451	0	6.79866	0	5
chr7:30836657|30840848:+	chr7	30836657	30840848	INMT-FAM188B;FAM188B	Othes	0.805816	0	11.3701	0	6
chr1:117896832|117920424:-	chr1	117896832	117920424	GDAP2	Protein-coding genes	0.844352	0	8.49832	0	10
chr15:75394679|75396496:-	chr15	75394679	75396496	SIN3A	Protein-coding genes	1.7613	0	21.8007	0	12
chr1:161778243|161802272:+	chr1	161778243	161802272	ATF6	Protein-coding genes	2.09414	0	17.4405	0	18
chr2:43918024|43925961:-	chr2	43918024	43925961	LRPPRC	Protein-coding genes	2.91599	0	25.5793	0	17
chr1:161846448|161912380:+	chr1	161846448	161912380	RP11-456P18.2;ATF6	Othes	0.473011	0	6.38914	0	5
chr20:16370585|16381747:-	chr20	16370585	16381747	KIF16B	Protein-coding genes	1.20388	0	11.2788	0	10
chr10:94592228|94594854:+	chr10	94592228	94594854	RP11-119K6.6;HELLS	Othes	0.497857	0	6.17933	0	5
chr15:63674341|63689699:-	chr15	63674341	63689699	HERC1	Protein-coding genes	0.701539	0	9.75799	0	8
chr18:24064139|24066140:+	chr18	24064139	24066140	TTC39C	Protein-coding genes	0.46252	0	6.73138	0	6
chr14:39276933|39295029:+	chr14	39276933	39295029	MIA2	Protein-coding genes	0.628342	0	5.4817	0	6
chr15:59178392|59188216:-	chr15	59178392	59188216	MYO1E	Protein-coding genes	0.856892	0	6.39225	0	11
chr6:158583953|158589782:+	chr6	158583953	158589782	TMEM181	Protein-coding genes	12.5487	10.0061	55.2513	0	37
chr17:1050049|1100735:-	chr17	1050049	1100735	ABR	Protein-coding genes	4.34874	3.03415	36.8342	0	25
chr10:96907264|96907747:+	chr10	96907264	96907747	LCOR	Protein-coding genes	24.7347	14	218.959	1.64559	40
chr7:33026816|33035988:-	chr7	33026816	33035988	NT5C3A	Protein-coding genes	0.795747	0	6.73138	0	9
chr1:23055068|23069151:+	chr1	23055068	23069151	KDM1A	Protein-coding genes	1.1702	0	11.7096	0	11
chr8:132610165|132625454:-	chr8	132610165	132625454	LRRC6	Protein-coding genes	2.05906	0	24.5017	0	15
chr8:140789473|140879637:-	chr8	140789473	140879637	CTD-2014D20.1;PTK2	Othes	0.646343	0	7.16221	0	8
chr19:17276494|17276909:+	chr19	17276494	17276909	BABAM1;CTD-2278I10.6	Othes	15.6215	13.0977	44.9545	1.58625	40
chr17:56949386|56950996:-	chr17	56949386	56950996	COIL	Protein-coding genes	0.358909	0	6.76728	0	5
chr12:71918450|71921454:+	chr12	71918450	71921454	TBC1D15	Protein-coding genes	1.40336	0	12.3409	0	11
chr3:170384532|170391260:+	chr3	170384532	170391260	SKIL	Protein-coding genes	1.18449	0	14.3177	0	10
chr2:86206105|86207327:+	chr2	86206105	86207327	MRPL35	Protein-coding genes	0.320944	0	4.08678	0	5
chr22:41125863|41135906:+	chr22	41125863	41135906	EP300	Protein-coding genes	0.961814	0	6.63256	0	12
chr12:45811417|45821487:+	chr12	45811417	45821487	ARID2	Protein-coding genes	0.540614	0	7.66443	0	6
chr17:47664158|47670832:+	chr17	47664158	47670832	KPNB1	Protein-coding genes	0.563283	0	9.02304	0	5
chr8:103430611|103441618:+	chr8	103430611	103441618	DCAF13	Protein-coding genes	1.04058	0	14.1704	0	7
chrX:24809897|24826601:+	chrX	24809897	24826601	POLA1	Protein-coding genes	0.61085	0	6.2025	0	5
chr1:215586494|215595471:+	chr1	215586494	215595471	KCTD3	Protein-coding genes	3.91579	3.34635	16.4595	0	29
chr2:68137298|68141795:-	chr2	68137298	68141795	WDR92;RP11-474G23.1	Othes	1.59472	0	9.02304	0	18
chr15:78887268|78894230:+	chr15	78887268	78894230	MORF4L1	Protein-coding genes	1.07536	0	17.4405	0	7
chr1:236803427|236816543:+	chr1	236803427	236816543	MTR	Protein-coding genes	0.655933	0	7.54103	0	8
chr2:58221941|58229874:-	chr2	58221941	58229874	FANCL	Protein-coding genes	1.57593	0	16.3505	0	13
chr5:137985256|137988315:-	chr5	137985256	137988315	FAM13B	Protein-coding genes	93.346	78.0128	219.624	22.8789	40
chr17:18206814|18208375:+	chr17	18206814	18208375	ALKBH5	Protein-coding genes	1.08622	0	5.60663	0	13
chr15:41475524|41477515:+	chr15	41475524	41477515	RTF1	Protein-coding genes	0.646352	0	4.22073	0	8
chr18:2762104|2772372:+	chr18	2762104	2772372	SMCHD1	Protein-coding genes	0.379955	0	6.34498	0	5
chr22:32478980|32479275:+	chr22	32478980	32479275	FBXO7	Protein-coding genes	31.8274	23.5479	90.8737	4.75874	40
chr5:74813839|74841679:-	chr5	74813839	74841679	FAM169A	Protein-coding genes	1.87452	0	13.3885	0	13
chr5:98892524|98894686:-	chr5	98892524	98894686	CHD1	Protein-coding genes	1.11478	0	15.2605	0	8
chr1:232955556|232956443:+	chr1	232955556	232956443	NTPCR	Protein-coding genes	0.417077	0	4.21108	0	5
chr2:222916318|222924595:+	chr2	222916318	222924595	ACSL3	Protein-coding genes	0.438826	0	6.14766	0	5
chr16:19490394|19492228:+	chr16	19490394	19492228	TMC5	Protein-coding genes	0.713327	0	7.00341	0	8
chr20:63202286|63203807:-	chr20	63202286	63203807	YTHDF1	Protein-coding genes	1.53625	0	8.9225	0	15
chr7:77581426|77597901:+	chr7	77581426	77597901	PTPN12	Protein-coding genes	3.35525	2.22046	15.297	0	22
chr1:46309100|46310316:+	chr1	46309100	46310316	UQCRH	Protein-coding genes	0.393858	0	6.13904	0	5
chr10:45625950|45627105:-	chr10	45625950	45627105	ZFAND4	Protein-coding genes	1.09942	0	8.97518	0	11
chr20:58418210|58441083:+	chr20	58418210	58441083	VAPB	Protein-coding genes	1.53851	0	14.6624	0	15
chr2:38121984|38147998:+	chr2	38121984	38147998	RNU6-951P;C2orf58	Othes	1.03544	0	26.1608	0	5
chr10:94447634|94474783:+	chr10	94447634	94474783	TBC1D12	Protein-coding genes	1.8302	0	11.791	0	14
chr19:10913876|10916777:+	chr19	10913876	10916777	CARM1	Protein-coding genes	2.31025	0	16.5886	0	17
chr1:243270104|243308177:+	chr1	243270104	243308177	SDCCAG8	Protein-coding genes	1.21637	0	21.8007	0	10
chr5:112775628|112801383:+	chr5	112775628	112801383	RNU6-482P;APC	Othes	1.12667	0	8.21461	0	13
chr12:42210354|42210680:-	chr12	42210354	42210680	YAF2	Protein-coding genes	20.5425	18.0725	53.205	3.29118	40
chr14:45118027|45130790:-	chr14	45118027	45130790	FKBP3	Protein-coding genes	20.3124	16.7815	67.5821	0	39
chr11:70354300|70356254:+	chr11	70354300	70356254	PPFIA1	Protein-coding genes	10.0865	5.47905	96.1783	0	36
chr18:9208656|9239556:+	chr18	9208656	9239556	RP11-21J18.1;ANKRD12	Othes	0.910149	0	6.73138	0	11
chr17:80289658|80291827:+	chr17	80289658	80291827	RNF213	Protein-coding genes	1.84798	0	17.8465	0	9
chr9:92256679|92269983:-	chr9	92256679	92269983	IARS	Protein-coding genes	3.99898	3	16.8977	0	27
chr14:35266726|35270596:+	chr14	35266726	35270596	KIAA0391;RP11-561B11.2	Othes	0.408179	0	5.60949	0	5
chr15:59030803|59058550:+	chr15	59030803	59058550	RNF111	Protein-coding genes	0.568423	0	6.83059	0	7
chr5:93958776|93964523:-	chr5	93958776	93964523	FAM172A	Protein-coding genes	0.783225	0	5.44572	0	10
chr9:4823547|4827033:+	chr9	4823547	4827033	RCL1	Protein-coding genes	6.48543	5.61846	17.0551	0	34
chr8:17675185|17684542:-	chr8	17675185	17684542	MIR548V;MTUS1	Othes	1.14013	0	7.87883	0	12
chr2:72731006|72741469:-	chr2	72731006	72741469	EXOC6B	Protein-coding genes	0.725169	0	4.68029	0	10
chr12:119998520|119999912:+	chr12	119998520	119999912	CCDC64	Protein-coding genes	0.48491	0	6.17933	0	5
chr11:62638982|62639731:-	chr11	62638982	62639731	GANAB	Protein-coding genes	3.96426	2.44652	22.9455	0	25
chr10:124942456|124966781:+	chr10	124942456	124966781	RP11-298J20.4;ZRANB1	Othes	0.515269	0	4.84103	0	6
chr6:117566853|117579064:-	chr6	117566853	117579064	GOPC;RP1-179P9.3	Othes	0.488366	0	6.14766	0	6
chr16:11553532|11556735:-	chr16	11553532	11556735	LITAF	Protein-coding genes	1.03798	0	12.2603	0	10
chrX:84096193|84120027:-	chrX	84096193	84120027	RPS6KA6	Protein-coding genes	0.590362	0	6.13904	0	8
chr4:153292981|153296036:+	chr4	153292981	153296036	TRIM2	Protein-coding genes	1.75432	0	28.3409	0	12
chr18:75285447|75288648:+	chr18	75285447	75288648	TSHZ1	Protein-coding genes	1.23901	0	16.4238	0	11
chr10:69359896|69369624:+	chr10	69359896	69369624	HK1	Protein-coding genes	0.327331	0	3.06952	0	5
chr6:51830860|51887245:-	chr6	51830860	51887245	PKHD1	Protein-coding genes	0.66772	0	6.38914	0	7
chr20:50127974|50130947:-	chr20	50127974	50130947	TMEM189-UBE2V1;TMEM189	Othes	1.02314	0	4.5381	0	16
chr5:109755328|109774965:+	chr5	109755328	109774965	MAN2A1	Protein-coding genes	0.76146	0	10.2317	0	5
chr3:61617659|61623555:+	chr3	61617659	61623555	PTPRG	Protein-coding genes	0.716606	0	7.16221	0	6
chr11:11327085|11341004:-	chr11	11327085	11341004	GALNT18	Protein-coding genes	0.763617	0	5.60663	0	8
chr11:66821642|66828364:+	chr11	66821642	66828364	C11orf80	Protein-coding genes	2.66117	1.65074	23.533	0	21
chr9:105534492|105539351:+	chr9	105534492	105539351	FSD1L	Protein-coding genes	0.358115	0	3.77051	0	5
chr1:168235100|168243069:+	chr1	168235100	168243069	SFT2D2	Protein-coding genes	0.286735	0	3.54915	0	5
chr7:121266226|121271430:+	chr7	121266226	121271430	CPED1	Protein-coding genes	1.36777	0	13.0804	0	14
chr7:80199224|80212869:+	chr7	80199224	80212869	GNAI1	Protein-coding genes	0.880549	0	7.80639	0	9
chr15:76283756|76292700:-	chr15	76283756	76292700	ETFA	Protein-coding genes	4.15776	3.08922	23.533	0	28
chr11:85981744|85982003:-	chr11	85981744	85982003	PICALM	Protein-coding genes	2.64892	1.49901	12.3409	0	21
chr4:25151959|25159107:-	chr4	25151959	25159107	SEPSECS	Protein-coding genes	3.86229	2.06823	37.8574	0	24
chr1:52493610|52509712:-	chr1	52493610	52509712	ZCCHC11	Protein-coding genes	14.5733	10.8309	89.3828	0	39
chr8:73673106|73688813:-	chr8	73673106	73688813	STAU2;RP11-463D19.2	Othes	27.2542	23.1045	68.6721	10.198	40
chr4:1916870|1918623:+	chr4	1916870	1918623	NSD2	Protein-coding genes	0.505009	0	5.76339	0	5
chr7:156734176|156826744:-	chr7	156734176	156826744	LMBR1	Protein-coding genes	0.491991	0	4.94005	0	6
chr12:116096668|116111512:-	chr12	116096668	116111512	MED13L	Protein-coding genes	11.1246	8.04376	61.0419	2.19165	40
chr4:44707751|44722242:-	chr4	44707751	44722242	GNPDA2	Protein-coding genes	0.375958	0	5.46034	0	5
chr22:27853536|27860241:-	chr22	27853536	27860241	PITPNB	Protein-coding genes	0.757572	0	12.4067	0	6
chr1:77044203|77068843:+	chr1	77044203	77068843	MIR7156;ST6GALNAC5;RP4-564M11.2	Othes	2.04331	0	16.8199	0	13
chr2:200876918|200887685:-	chr2	200876918	200887685	RNU6-312P;PPIL3	Othes	1.02636	0	8.75934	0	13
chr18:57731626|57731829:-	chr18	57731626	57731829	ATP8B1	Protein-coding genes	3.28701	2.5359	27.2508	0	26
chr17:48162468|48189500:-	chr17	48162468	48189500	SKAP1	Protein-coding genes	1.10884	0	6.56951	0	11
chr3:180933333|180935231:+	chr3	180933333	180935231	FXR1	Protein-coding genes	3.20038	2.79036	18.5306	0	22
chr1:88740987|88741288:+	chr1	88740987	88741288	PKN2	Protein-coding genes	1.11608	0	7.80048	0	13
chr7:74705163|74718941:+	chr7	74705163	74718941	GTF2I	Protein-coding genes	7.41276	5.91752	25.9412	0	35
chr1:20810737|20813239:-	chr1	20810737	20813239	EIF4G3	Protein-coding genes	0.829274	0	13.0804	0	6
chr21:37420298|37430400:+	chr21	37420298	37430400	DYRK1A	Protein-coding genes	8.79548	6.64148	42.9733	0	36
chr1:58506059|58539310:-	chr1	58506059	58539310	OMA1;DAB1	Othes	27.198	24.5381	83.6484	1.64559	40
chr5:112985834|113004077:+	chr5	112985834	113004077	DCP2	Protein-coding genes	6.21497	4.29893	31.162	0	32
chr17:34942483|34958694:-	chr17	34942483	34958694	CCT6B	Protein-coding genes	0.343324	0	5.11587	0	5
chr1:39853969|39857417:-	chr1	39853969	39857417	TRIT1	Protein-coding genes	8.33959	7.13449	40.3313	0	33
chr1:47374908|47375293:+	chr1	47374908	47375293	CMPK1	Protein-coding genes	0.889069	0	10.9003	0	6
chr2:24643965|24683128:+	chr2	24643965	24683128	RNU6-936P;NCOA1	Othes	2.42607	1.63534	17.4405	0	21
chr3:32716224|32717237:+	chr3	32716224	32717237	CNOT10	Protein-coding genes	1.48499	0	9.26436	0	13
chr3:111112029|111122238:+	chr3	111112029	111122238	NECTIN3	Protein-coding genes	2.21775	0.912734	17.5644	0	20
chr1:179337836|179341310:+	chr1	179337836	179341310	SOAT1	Protein-coding genes	0.89578	0	12.3409	0	7
chr12:101333300|101334504:+	chr12	101333300	101334504	UTP20	Protein-coding genes	0.476879	0	4.78923	0	6
chr2:203380207|203402734:+	chr2	203380207	203402734	ABI2	Protein-coding genes	1.56274	0	7.20922	0	16
chr17:1534098|1558559:-	chr17	1534098	1558559	PITPNA	Protein-coding genes	0.424535	0	6.35334	0	5
chr1:62577261|62586624:-	chr1	62577261	62586624	DOCK7	Protein-coding genes	2.18808	0.775312	8.44886	0	20
chr12:12179809|12187119:-	chr12	12179809	12187119	LRP6	Protein-coding genes	5.11115	3.53007	25.5793	0	32
chrY:7341114|7356230:+	chrY	7341114	7356230	RF00019;PRKY	Othes	1.32112	0	20.7106	0	7
chr1:51823663|51834170:-	chr1	51823663	51834170	NRDC	Protein-coding genes	2.10979	0	10.1509	0	19
chr5:168493893|168502105:+	chr5	168493893	168502105	RARS	Protein-coding genes	0.362726	0	4.68029	0	5
chr7:92517275|92519078:-	chr7	92517275	92519078	PEX1	Protein-coding genes	2.56383	1.8984	16.381	0	21
chr10:73536268|73539593:-	chr10	73536268	73539593	USP54	Protein-coding genes	2.94906	2.30452	30.6952	0	23
chr1:48385308|48403882:-	chr1	48385308	48403882	SPATA6	Protein-coding genes	1.25397	0	11.3288	0	12
chr6:85517755|85542043:-	chr6	85517755	85542043	SNX14	Protein-coding genes	0.292657	0	3.5017	0	5
chr6:31271232|31356326:+	chr6	31271232	31356326	RPL3P2;USP8P	Othes	32.1932	0	540.44	0	10
chr2:229774096|229788940:-	chr2	229774096	229788940	TRIP12	Protein-coding genes	1.40785	0	9.0762	0	13
chr15:100330888|100331054:-	chr15	100330888	100331054	ADAMTS17	Protein-coding genes	0.8412	0	8.49832	0	8
chr9:734747|740934:+	chr9	734747	740934	KANK1	Protein-coding genes	0.758366	0	9.75799	0	10
chr7:92077695|92080152:+	chr7	92077695	92080152	AKAP9	Protein-coding genes	0.630706	0	4.51152	0	10
chr3:142743484|142748460:+	chr3	142743484	142748460	TRPC1	Protein-coding genes	0.515867	0	6.17933	0	7
chr19:32899856|32901412:-	chr19	32899856	32901412	CEP89	Protein-coding genes	0.886185	0	8.23341	0	9
chr13:19993062|19993919:+	chr13	19993062	19993919	ZMYM2	Protein-coding genes	2.39529	0	13.3885	0	19
chr12:38760846|38776301:-	chr12	38760846	38776301	CPNE8	Protein-coding genes	1.27449	0	15.7903	0	9
chr21:33460412|33468926:-	chr21	33460412	33468926	TMEM50B	Protein-coding genes	0.557964	0	7.20922	0	5
chr12:118233673|118266759:-	chr12	118233673	118266759	TAOK3	Protein-coding genes	0.250195	0	2.32594	0	5
chr7:6139091|6145656:+	chr7	6139091	6145656	USP42	Protein-coding genes	0.562085	0	6.5402	0	5
chr5:32390274|32404097:-	chr5	32390274	32404097	MIR579;ZFR	Othes	0.332885	0	5.09899	0	5
chr14:30670255|30673997:+	chr14	30670255	30673997	SCFD1	Protein-coding genes	0.480276	0	9.02304	0	5
chr4:185175785|185176051:-	chr4	185175785	185176051	CFAP97	Protein-coding genes	3.87136	3.22174	20.7106	0	28
chr9:7046861|7049200:+	chr9	7046861	7049200	KDM4C	Protein-coding genes	1.03603	0	6.35334	0	12
chr1:151423396|151430841:-	chr1	151423396	151430841	POGZ	Protein-coding genes	0.399105	0	5.4764	0	6
[truncated: 15,375 more rows]
