# Supplementary material for: CircRNome‐wide characterisation reveals the promoting role of circAATF in anti‐PD‐L1 immunotherapy of gallbladder carcinoma
Source: Clin Transl Med. 2024 Oct 20;14(10):e70060. doi: 10.1002/ctm2.70060 (PMC11491271; doi:10.1002/ctm2.70060)
Supplement: Supplementary file 3 — Supporting information [file CTM2-14-e70060-s001.xlsx]

## Sheet: Supplementary Table S3
# Supplementary Table S3. Differential circRNAs in GBC tumor samples.
CircRNA	log2FoldChange	Pvalue	FDR
chr17:39684596|39686019:-	2.28694	0.000432278	0.0265381
chr9:76629191|76636557:-	-2.31256	2.15488e-05	0.00338076
chr18:12999420|13019206:+	1.31814	1.04594e-06	0.000402783
chr18:62348167|62349937:+	1.6117	0.000662951	0.0364709
chr3:29868857|29899755:+	-2.92221	5.87272e-07	0.000292241
chr6:47283937|47286595:-	1.57854	3.8415e-05	0.00508518
chr6:158583953|158589782:+	1.11971	0.000901102	0.0462356
chr4:94573350|94586444:+	-0.880175	0.000515012	0.029481
chr16:4332214|4333519:+	-1.18579	6.72895e-05	0.00770373
chr20:10556230|10560820:+	0.938783	0.00073004	0.0390358
chr16:15714908|15715272:-	-2.7105	0.00039029	0.0246756
chr5:140925895|140929325:+	3.8526	0.000142003	0.0118552
chr15:94356136|94402019:+	2.73454	2.56903e-06	0.000640142
chr7:22291174|22318037:-	2.01346	4.99576e-06	0.0010581
chr8:105419143|105444381:+	-2.13196	4.73787e-07	0.000286709
chr5:38523418|38530666:-	-2.01679	4.11385e-10	8.71313e-07
chr14:65561336|65561766:+	0.952946	0.000229655	0.0164884
chr8:101558418|101558812:+	2.17814	0.000513146	0.029481
chr9:16435554|16437524:-	-3.0593	9.04797e-05	0.00912316
chr3:43299753|43303792:+	-1.0341	0.000916854	0.0462356
chr9:135866455|135883078:-	1.44809	0.00030846	0.0204162
chr17:36952885|36953907:+	1.11351	7.44442e-05	0.00788364
chr11:66821642|66822674:+	3.05988	3.02171e-05	0.00457141
chr7:148846469|148847305:-	1.36362	0.000367598	0.0235931
chr10:68468122|68470163:-	1.24228	3.59604e-05	0.00491381
chr12:1027747|1028572:+	1.21461	0.000290768	0.0201829
chr19:4511510|4511906:-	-4.79815	1.86505e-05	0.0030386
chr2:214767481|214781509:-	1.51329	6.5436e-06	0.00120516
chr1:172140479|172144437:-	-1.66117	0.000908162	0.0462356
chr2:62979187|62996766:+	-0.925128	0.000504154	0.029481
chr2:47373462|47374048:+	3.32223	9.31261e-06	0.00164368
chr1:91861470|91861644:-	-1.69918	0.000176184	0.0135694
chr2:168129540|168140758:-	1.65658	0.000217233	0.0161438
chr9:96458378|96458541:+	-1.76049	1.15746e-05	0.00196119
chr22:45574510|45577108:+	-4.20061	3.41156e-06	0.000760598
chrX:131749305|131794466:-	2.28655	0.000224489	0.0163954
chr6:129478692|129481439:+	-2.3768	0.000104173	0.00972331
chr9:84741891|84752085:+	-3.31085	6.75007e-10	9.5311e-07
chr14:32090501|32117287:+	1.14803	9.26557e-05	0.00912316
chr12:22643762|22673660:+	2.01653	9.47637e-05	0.00912316
chr9:135881632|135883078:-	0.637553	0.000347754	0.0226629
chr8:38429681|38429948:-	-1.53399	0.000600994	0.0339441
chr4:25847293|25847864:-	1.82727	0.000113055	0.0101894
chr1:22078428|22086866:+	1.86295	0.000105588	0.00972331
chr1:117402185|117442325:+	0.899978	0.000300171	0.0201829
chr6:130926604|130956499:-	-2.29917	9.49197e-07	0.00040208
chr8:61680967|61684188:-	1.19018	1.31099e-06	0.000436859
chr17:69155018|69155925:-	-1.71462	8.21381e-05	0.00848627
chr14:22909482|22911403:-	-0.721047	3.32296e-05	0.00485382
chr2:24135118|24147086:+	-1.0337	5.66704e-06	0.00114312
chr4:147822726|147822957:+	-1.94799	3.96211e-05	0.00508591
chr4:166039338|166078030:+	-3.73379	3.54886e-07	0.00025055
chr14:63998913|64022863:+	1.46055	0.000142733	0.0118552
chr1:247156405|247159813:-	1.26796	5.0146e-08	5.31046e-05
chr17:12705127|12723008:+	-3.33449	6.10441e-06	0.00117538
chr10:97436416|97437750:-	-0.788459	0.000142504	0.0118552
chr12:55700898|55701154:-	-3.87327	6.20909e-07	0.000292241
chr10:31908171|31910563:-	0.742152	6.91657e-05	0.00771015
chr15:100330888|100334180:-	-1.37844	0.000467139	0.0282686
chr16:85633913|85634132:+	-1.21651	1.63977e-06	0.00046307
chr8:60741258|60743097:+	1.70835	4.83265e-05	0.00584888
chr12:95152810|95152993:-	1.47089	3.59339e-05	0.00491381
chr18:12999420|13030608:+	0.926499	0.000295517	0.0201829
chr17:39490556|39492890:+	3.08124	0.000691444	0.0375507
chr5:154033790|154034967:-	-0.856135	7.24392e-05	0.00786801
chr10:73817022|73824084:-	-2.26547	0.000508347	0.029481
chr9:84702158|84710791:+	-2.64842	0.000120564	0.0106397
chr17:46082440|46094701:-	1.6347	0.000960553	0.0478695
chr2:38121984|38131614:+	-3.56866	1.34069e-06	0.000436859
chr10:116089740|116096764:-	-2.57219	0.000616423	0.0343575
chr2:160123790|160126601:-	3.80369	1.52308e-06	0.00046084
chr14:32090501|32094386:+	1.26883	4.7566e-05	0.00584888
chr12:69800208|69801721:+	1.08522	5.95356e-05	0.00700536
chr6:130955104|130956499:-	-1.68485	0.000163692	0.0133346
chr8:130152735|130180880:-	-0.778851	0.000401589	0.0250166
chr2:210098085|210154611:-	2.04068	0.000737221	0.0390358
chr1:180984676|180993425:-	0.97547	3.411e-07	0.00025055
chr12:23845982|23896024:-	-3.40466	0.000292434	0.0201829
chr10:4830674|4908420:+	2.00225	0.000771318	0.0403371
chr9:16727796|16738485:-	-1.30419	0.000210224	0.0159019
chr14:63998913|64000719:+	1.98421	0.000172257	0.0135126
chr7:22308338|22318037:-	2.38403	1.83124e-06	0.000484822
chr7:34966893|34973605:-	1.89089	0.000168448	0.0134631
chr5:128131066|128141981:+	2.25211	0.000974645	0.0480069
chr17:39708320|39710481:+	3.50883	3.01384e-06	0.000709258
